# Supplementary material for: Eutopic echoes ectopic: organoid-based evidence of shared hormone dysregulation in endometriosis
Source: Reprod Biol Endocrinol. 2026 Apr 23;24:46. doi: 10.1186/s12958-026-01559-4 (PMC13112633; doi:10.1186/s12958-026-01559-4)
Supplement: Supplementary file 2 — Supplementary Material 2. [file 12958_2026_1559_MOESM2_ESM.xlsx]

## Sheet: ESR1_NT
Effects of E2 on ESR1 expression
specific gene(s)									GAPDH
Well	cDNA	primer set	Ct	throw out	is nontext	logical test	Mean	Std. Dev.	Well	cDNA	primer	Ct	throw out	is nontext	logical test	Mean	Std. Dev.	ΔCt	ΔCt MeanGene internal control	ΔΔCt Reference (sample - Ctrl)	Fold change		StdDev				EMT endometrium of patient without endometriosis	euEMT eutopic endometrium of endometriosis patient	ecEMT ectopic endometrium of endometriosis patient
B7	511	ESR1	23.778		TRUE	23.778	23.765	0.0635059	A1	511	GAPDH	18.024		TRUE	18.024	18.0097	0.0126623	5.75533	5.43633	0.319	0.801625		0.064756	EMT_1
B8	511	ESR1	23.696		TRUE	23.696			A2	511	GAPDH	18.005		TRUE	18.005
B9	511	ESR1	23.821		TRUE	23.821			A3	511	GAPDH	18		TRUE	18
B10	512	ESR1	24.347		TRUE	24.347	24.3047	0.0402036	A4	512	GAPDH	17.383		TRUE	17.383	17.3327	0.0811932	6.972		1.53567	0.34492		0.0906017		´+E2
B11	512	ESR1	24.3		TRUE	24.3			A5	512	GAPDH	17.376		TRUE	17.376
B12	512	ESR1	24.267		TRUE	24.267			A6	512	GAPDH	17.239		TRUE	17.239
C1	513	ESR1	24.242		TRUE	24.242	24.237	0.00781025	A7	513	GAPDH	17.121		TRUE	17.121	17.1437	0.0211975	7.09333							´+E2+cAMP+P4		Threshold: 40
C2	513	ESR1	24.228		TRUE	24.228			A8	513	GAPDH	17.163		TRUE	17.163
C3	513	ESR1	24.241		TRUE	24.241			A9	513	GAPDH	17.147		TRUE	17.147
C4	521	ESR1	24.408		TRUE	24.408	24.373	0.0345109	A10	521	GAPDH	18.011		TRUE	18.011	17.898	0.125455	6.475		1.03867	0.486777		0.130115	ecEMT_4
C5	521	ESR1	24.372		TRUE	24.372			A11	521	GAPDH	17.92		TRUE	17.92
C6	521	ESR1	24.339		TRUE	24.339			A12	521	GAPDH	17.763		TRUE	17.763
C7	522	ESR1	24.817		TRUE	24.817	24.805	0.0326956	B1	522	GAPDH	17.366		TRUE	17.366	17.387	0.0416773	7.418		1.98167	0.253197		0.0529717		´+E2
C8	522	ESR1	24.83		TRUE	24.83			B2	522	GAPDH	17.435		TRUE	17.435
C9	522	ESR1	24.768		TRUE	24.768			B3	522	GAPDH	17.36		TRUE	17.36
C10	523	ESR1	24.483		TRUE	24.483	24.4823	0.0580029	B4	523	GAPDH	17.591		TRUE	17.591	17.5603	0.026727	6.922							´+E2+cAMP+P4
C11	523	ESR1	24.424		TRUE	24.424			B5	523	GAPDH	17.548		TRUE	17.548
C12	523	ESR1	24.54		TRUE	24.54			B6	523	GAPDH	17.542		TRUE	17.542
B7	531	ESR1	24.52		TRUE	24.52	24.491	0.029	A1	531	GAPDH	17.446		TRUE	17.446	17.4937	0.0614356	6.99733		1.561	0.338916		0.0679362	ecEMT_5
B8	531	ESR1	24.462		TRUE	24.462			A2	531	GAPDH	17.563		TRUE	17.563
B9	531	ESR1	24.491		TRUE	24.491			A3	531	GAPDH	17.472		TRUE	17.472
B10	532	ESR1	25.257		TRUE	25.257	25.2283	0.0267644	A4	532	GAPDH	18.019		TRUE	18.019	17.9533	0.0808723	7.275		1.83867	0.27958		0.0851861		´+E2
B11	532	ESR1	25.204		TRUE	25.204			A5	532	GAPDH	17.978		TRUE	17.978
B12	532	ESR1	25.224		TRUE	25.224			A6	532	GAPDH	17.863		TRUE	17.863
C1	533	ESR1	24.693		TRUE	24.693	24.662	0.0377227	A7	533	GAPDH	17.325		TRUE	17.325	17.3137	0.0250067	7.34833							´+E2+cAMP+P4
C2	533	ESR1	24.673		TRUE	24.673			A8	533	GAPDH	17.331		TRUE	17.331
C3	533	ESR1	24.62		TRUE	24.62			A9	533	GAPDH	17.285		TRUE	17.285
C4	534	ESR1	24.751		TRUE	24.751	24.7007	0.0469716	A10	534	GAPDH	17.288		TRUE	17.288	17.261	0.0583866	7.43967							´+E2+cAMP+P4+XAV939
C5	534	ESR1	24.658		TRUE	24.658			A11	534	GAPDH	17.194		TRUE	17.194
C6	534	ESR1	24.693		TRUE	24.693			A12	534	GAPDH	17.301		TRUE	17.301
C7	541	ESR1	24.428		TRUE	24.428	24.4363	0.0198578	B1	541	GAPDH	18.534		TRUE	18.534	18.4807	0.0520513	5.95567		0.519333	0.697694		0.0557106	euEMT_6
C8	541	ESR1	24.422		TRUE	24.422			B2	541	GAPDH	18.478		TRUE	18.478
C9	541	ESR1	24.459		TRUE	24.459			B3	541	GAPDH	18.43		TRUE	18.43
C10	542	ESR1	24.363		TRUE	24.363	24.3403	0.0202567	B4	542	GAPDH	17.558		TRUE	17.558	17.5497	0.0688791	6.79067		1.35433	0.391116		0.071796		´+E2
C11	542	ESR1	24.334		TRUE	24.334			B5	542	GAPDH	17.614		TRUE	17.614
C12	542	ESR1	24.324		TRUE	24.324			B6	542	GAPDH	17.477		TRUE	17.477
B7	543	ESR1	25		TRUE	25	24.9997	0.00950438	A1	543	GAPDH	17.897	x	FALSE		17.646	0.0353553	7.35367							´+E2+cAMP+P4
B8	543	ESR1	24.99		TRUE	24.99			A2	543	GAPDH	17.621		TRUE	17.621
B9	543	ESR1	25.009		TRUE	25.009			A3	543	GAPDH	17.671		TRUE	17.671
B10	544	ESR1	24.599		TRUE	24.599	24.552	0.0432088	A4	544	GAPDH	18.507		TRUE	18.507	18.4753	0.0275379	6.07667							´+E2+cAMP+P4+XAV939
B11	544	ESR1	24.514		TRUE	24.514			A5	544	GAPDH	18.457		TRUE	18.457
B12	544	ESR1	24.543		TRUE	24.543			A6	544	GAPDH	18.462		TRUE	18.462
C1	551	ESR1	22.452		TRUE	22.452	22.417	0.0365923	A7	551	GAPDH	18.078		TRUE	18.078	18.115	0.0320468	4.302		-1.13433	2.19517		0.0486415	ecEMT_6
C2	551	ESR1	22.379		TRUE	22.379			A8	551	GAPDH	18.134		TRUE	18.134
C3	551	ESR1	22.42		TRUE	22.42			A9	551	GAPDH	18.133		TRUE	18.133
C4	552	ESR1	23.002		TRUE	23.002	22.981	0.0238956	A10	552	GAPDH	17.198		TRUE	17.198	17.188	0.01249	5.793		0.356667	0.780967		0.0269629		´+E2
C5	552	ESR1	22.986		TRUE	22.986			A11	552	GAPDH	17.192		TRUE	17.192
C6	552	ESR1	22.955		TRUE	22.955			A12	552	GAPDH	17.174		TRUE	17.174
C7	553	ESR1	24.087		TRUE	24.087	24.04	0.0409512	B1	553	GAPDH	17.978		TRUE	17.978	17.852	0.114293	6.188							´+E2+cAMP+P4
C8	553	ESR1	24.012		TRUE	24.012			B2	553	GAPDH	17.823		TRUE	17.823
C9	553	ESR1	24.021		TRUE	24.021			B3	553	GAPDH	17.755		TRUE	17.755
C10	554	ESR1	22.979		TRUE	22.979	22.9967	0.0155027	B4	554	GAPDH	18.037		TRUE	18.037	17.934	0.117512	5.06267							´+E2+cAMP+P4+XAV939
C11	554	ESR1	23.003		TRUE	23.003			B5	554	GAPDH	17.806		TRUE	17.806
C12	554	ESR1	23.008		TRUE	23.008			B6	554	GAPDH	17.959		TRUE	17.959
B7	611	ESR1	24.205		TRUE	24.205	24.205	0.006	A1	611	GAPDH	19.58		TRUE	19.58	19.4367	0.140586	4.76833		-0.668	1.58887		0.140714	EMT_1
B8	611	ESR1	24.211		TRUE	24.211			A2	611	GAPDH	19.299		TRUE	19.299
B9	611	ESR1	24.199		TRUE	24.199			A3	611	GAPDH	19.431		TRUE	19.431
B10	612	ESR1	24.514		TRUE	24.514	24.5693	0.0480867	A4	612	GAPDH	18.898		TRUE	18.898	18.9087	0.0864947	5.66067		0.224333	0.85599		0.098963		´+E2
B11	612	ESR1	24.601		TRUE	24.601			A5	612	GAPDH	19		TRUE	19
B12	612	ESR1	24.593		TRUE	24.593			A6	612	GAPDH	18.828		TRUE	18.828
C1	613	ESR1	24.377		TRUE	24.377	24.3973	0.0309892	A7	613	GAPDH	19.07		TRUE	19.07	19.0863	0.0151767	5.311							´+E2+cAMP+P4
C2	613	ESR1	24.433		TRUE	24.433			A8	613	GAPDH	19.1		TRUE	19.1
C3	613	ESR1	24.382		TRUE	24.382			A9	613	GAPDH	19.089		TRUE	19.089
C4	614	ESR1	23.644		TRUE	23.644	23.64	0.0262298	A10	614	GAPDH	18.768		TRUE	18.768	18.6623	0.102647	4.97767							´+E2+cAMP+P4+XAV939
C5	614	ESR1	23.612		TRUE	23.612			A11	614	GAPDH	18.656		TRUE	18.656
C6	614	ESR1	23.664		TRUE	23.664			A12	614	GAPDH	18.563		TRUE	18.563
C7	621	ESR1	25.177		TRUE	25.177	25.0157	0.154098	B1	621	GAPDH	19.075		TRUE	19.075	19.0817	0.0246847	5.934		0.497667	0.708251		0.156063	EMT_2
C8	621	ESR1	25		TRUE	25			B2	621	GAPDH	19.109		TRUE	19.109
C9	621	ESR1	24.87		TRUE	24.87			B3	621	GAPDH	19.061		TRUE	19.061
C10	622	ESR1	24.999		TRUE	24.999	25.0263	0.183533	B4	622	GAPDH	18.017		TRUE	18.017	18.0027	0.0214554	7.02367		1.58733	0.332786		0.184783		´+E2
C11	622	ESR1	24.858		TRUE	24.858			B5	622	GAPDH	18.013		TRUE	18.013
C12	622	ESR1	25.222		TRUE	25.222			B6	622	GAPDH	17.978		TRUE	17.978
B7	623	ESR1	25.442		TRUE	25.442	25.4563	0.0183394	A1	623	GAPDH	19		TRUE	19	18.9047	0.122871	6.55167							´+E2+cAMP+P4
B8	623	ESR1	25.45		TRUE	25.45			A2	623	GAPDH	18.766		TRUE	18.766
B9	623	ESR1	25.477		TRUE	25.477			A3	623	GAPDH	18.948		TRUE	18.948
B10	631	ESR1	24.747		TRUE	24.747	24.721	0.0927739	A4	631	GAPDH	18.344		TRUE	18.344	18.3623	0.0251462	6.35867		0.922333	0.527655		0.0961215	EMT_3
B11	631	ESR1	24.798		TRUE	24.798			A5	631	GAPDH	18.391		TRUE	18.391
B12	631	ESR1	24.618		TRUE	24.618			A6	631	GAPDH	18.352		TRUE	18.352
C1	632	ESR1	25.064		TRUE	25.064	25.0483	0.0171561	A7	632	GAPDH	18.455		TRUE	18.455	18.5233	0.0752618	6.525		1.08867	0.470196		0.0771924		´+E2
C2	632	ESR1	25.03		TRUE	25.03			A8	632	GAPDH	18.604		TRUE	18.604
C3	632	ESR1	25.051		TRUE	25.051			A9	632	GAPDH	18.511		TRUE	18.511
C4	633	ESR1	25.251		TRUE	25.251	25.2157	0.050362	A10	633	GAPDH	19.036		TRUE	19.036	18.968	0.119516	6.24767							´+E2+cAMP+P4
C5	633	ESR1	25.158		TRUE	25.158			A11	633	GAPDH	19.038		TRUE	19.038
C6	633	ESR1	25.238		TRUE	25.238			A12	633	GAPDH	18.83		TRUE	18.83
C7	641	ESR1	24.861		TRUE	24.861	24.8077	0.0540123	B1	641	GAPDH	18.768		TRUE	18.768	18.8247	0.0491155	5.983		0.546667	0.6846		0.0730046	ecEMT_4
C8	641	ESR1	24.753		TRUE	24.753			B2	641	GAPDH	18.855		TRUE	18.855
C9	641	ESR1	24.809		TRUE	24.809			B3	641	GAPDH	18.851		TRUE	18.851
C10	642	ESR1	25.272		TRUE	25.272	25.2637	0.0529937	B4	642	GAPDH	18.867		TRUE	18.867	18.772	0.0900056	6.49167		1.05533	0.481186		0.104448		´+E2
C11	642	ESR1	25.312		TRUE	25.312			B5	642	GAPDH	18.761		TRUE	18.761
C12	642	ESR1	25.207		TRUE	25.207			B6	642	GAPDH	18.688		TRUE	18.688
B7	643	ESR1	24.591		TRUE	24.591	24.6107	0.0205508	A1	643	GAPDH	18.676		TRUE	18.676	18.695	0.043715	5.91567							´+E2+cAMP+P4
B8	643	ESR1	24.609		TRUE	24.609			A2	643	GAPDH	18.745		TRUE	18.745
B9	643	ESR1	24.632		TRUE	24.632			A3	643	GAPDH	18.664		TRUE	18.664
B10	644	ESR1	24.233		TRUE	24.233	24.286	0.0494874	A4	644	GAPDH	18.577		TRUE	18.577	18.5497	0.0275015	5.73633							´+E2+cAMP+P4+XAV939
B11	644	ESR1	24.331		TRUE	24.331			A5	644	GAPDH	18.522		TRUE	18.522
B12	644	ESR1	24.294		TRUE	24.294			A6	644	GAPDH	18.55		TRUE	18.55
C1	651	ESR1	24.443		TRUE	24.443	24.4857	0.0371663	A7	651	GAPDH	17.659		TRUE	17.659	17.6493	0.0819288	6.83633		1.4	0.378929		0.0899648	euEMT_5
C2	651	ESR1	24.503		TRUE	24.503			A8	651	GAPDH	17.563		TRUE	17.563
C3	651	ESR1	24.511		TRUE	24.511			A9	651	GAPDH	17.726		TRUE	17.726
C4	652	ESR1	24.37		TRUE	24.37	24.4023	0.0281129	A10	652	GAPDH	17.174		TRUE	17.174	17.2213	0.0443772	7.181		1.74467	0.298403		0.0525325		´+E2
C5	652	ESR1	24.421		TRUE	24.421			A11	652	GAPDH	17.262		TRUE	17.262
C6	652	ESR1	24.416		TRUE	24.416			A12	652	GAPDH	17.228		TRUE	17.228
C7	653	ESR1	24.317		TRUE	24.317	24.322	0.025865	B1	653	GAPDH	17.432		TRUE	17.432	17.395	0.0478226	6.927							´+E2+cAMP+P4
C8	653	ESR1	24.299		TRUE	24.299			B2	653	GAPDH	17.412		TRUE	17.412
C9	653	ESR1	24.35		TRUE	24.35			B3	653	GAPDH	17.341		TRUE	17.341
C10	654	ESR1	24.323		TRUE	24.323	24.3473	0.0231157	B4	654	GAPDH	17.679		TRUE	17.679	17.6277	0.0447363	6.71967							´+E2+cAMP+P4+XAV939
C11	654	ESR1	24.369		TRUE	24.369			B5	654	GAPDH	17.607		TRUE	17.607
C12	654	ESR1	24.35		TRUE	24.35			B6	654	GAPDH	17.597		TRUE	17.597
B7	661	ESR1	25.428		TRUE	25.428	25.418	0.00916515	A1	661	GAPDH	18.533		TRUE	18.533	18.5277	0.0691544	6.89033		1.454	0.365008		0.0697591	ecEMT_5
B8	661	ESR1	25.416		TRUE	25.416			A2	661	GAPDH	18.456		TRUE	18.456
B9	661	ESR1	25.41		TRUE	25.41			A3	661	GAPDH	18.594		TRUE	18.594
B10	662	ESR1	25.197		TRUE	25.197	25.1683	0.03188	A4	662	GAPDH	17.813		TRUE	17.813	17.8253	0.0555368	7.343		1.90667	0.266708		0.0640364		´+E2
B11	662	ESR1	25.174		TRUE	25.174			A5	662	GAPDH	17.777		TRUE	17.777
B12	662	ESR1	25.134		TRUE	25.134			A6	662	GAPDH	17.886		TRUE	17.886
C1	663	ESR1	25.501		TRUE	25.501	25.4997	0.0080829	A7	663	GAPDH	18.58		TRUE	18.58	18.5883	0.0111505	6.91133							´+E2+cAMP+P4
C2	663	ESR1	25.507		TRUE	25.507			A8	663	GAPDH	18.601		TRUE	18.601
C3	663	ESR1	25.491		TRUE	25.491			A9	663	GAPDH	18.584		TRUE	18.584
C4	671	ESR1	24.867		TRUE	24.867	24.8823	0.110799	A10	671	GAPDH	19.155		TRUE	19.155	19.1207	0.0309246	5.76167		0.325333	0.798114		0.115033	euEMT_6
C5	671	ESR1	24.78		TRUE	24.78			A11	671	GAPDH	19.112		TRUE	19.112
C6	671	ESR1	25		TRUE	25			A12	671	GAPDH	19.095		TRUE	19.095
C7	672	ESR1	25.12		TRUE	25.12	25.1187	0.00416333	B1	672	GAPDH	18.656		TRUE	18.656	18.6713	0.0488399	6.44733		1.011	0.496202		0.049017		´+E2
C8	672	ESR1	25.114		TRUE	25.114			B2	672	GAPDH	18.726		TRUE	18.726
C9	672	ESR1	25.122		TRUE	25.122			B3	672	GAPDH	18.632		TRUE	18.632
C10	673	ESR1	25.261		TRUE	25.261	25.2713	0.0170392	B4	673	GAPDH	19.239		TRUE	19.239	19.1687	0.0628517	6.10267							´+E2+cAMP+P4
C11	673	ESR1	25.262		TRUE	25.262			B5	673	GAPDH	19.149		TRUE	19.149
C12	673	ESR1	25.291		TRUE	25.291			B6	673	GAPDH	19.118		TRUE	19.118
B7	674	ESR1	24.304		TRUE	24.304	24.2947	0.0100664	A1	674	GAPDH	18.387		TRUE	18.387	18.426	0.0497293	5.86867							´+E2+cAMP+P4+XAV939
B8	674	ESR1	24.296		TRUE	24.296			A2	674	GAPDH	18.482		TRUE	18.482
B9	674	ESR1	24.284		TRUE	24.284			A3	674	GAPDH	18.409		TRUE	18.409
B10	681	ESR1	23.403		TRUE	23.403	23.369	0.0294618	A4	681	GAPDH	18.514		TRUE	18.514	18.5197	0.0656836	4.84933		-0.587	1.50212		0.0719884	ecEMT_6
B11	681	ESR1	23.353		TRUE	23.353			A5	681	GAPDH	18.588		TRUE	18.588
B12	681	ESR1	23.351		TRUE	23.351			A6	681	GAPDH	18.457		TRUE	18.457
C1	682	ESR1	23.6		TRUE	23.6	23.5467	0.0461988	A7	682	GAPDH	18.178		TRUE	18.178	18.1977	0.0244199	5.349		-0.0873333	1.0624		0.0522558		´+E2
C2	682	ESR1	23.521		TRUE	23.521			A8	682	GAPDH	18.225		TRUE	18.225
C3	682	ESR1	23.519		TRUE	23.519			A9	682	GAPDH	18.19		TRUE	18.19
C4	683	ESR1	24.307		TRUE	24.307	24.2863	0.0196044	A10	683	GAPDH	18.082		TRUE	18.082	18.076	0.0502693	6.21033							´+E2+cAMP+P4
C5	683	ESR1	24.284		TRUE	24.284			A11	683	GAPDH	18.123		TRUE	18.123
C6	683	ESR1	24.268		TRUE	24.268			A12	683	GAPDH	18.023		TRUE	18.023
C7	684	ESR1	22.545		TRUE	22.545	22.6197	0.0708684	B1	684	GAPDH	17.987		TRUE	17.987	18.014	0.0260576	4.60567							´+E2+cAMP+P4+XAV939
C8	684	ESR1	22.628		TRUE	22.628			B2	684	GAPDH	18.016		TRUE	18.016
C9	684	ESR1	22.686		TRUE	22.686			B3	684	GAPDH	18.039		TRUE	18.039
B7	711	ESR1	25.207		TRUE	25.207	25.2847	0.0730502	A1	711	GAPDH	19.548		TRUE	19.548	19.5177	0.033946	5.767		0.330667	0.795169		0.0805523	euEMT_7
B8	711	ESR1	25.295		TRUE	25.295			A2	711	GAPDH	19.481		TRUE	19.481
B9	711	ESR1	25.352		TRUE	25.352			A3	711	GAPDH	19.524		TRUE	19.524
B10	712	ESR1	25		TRUE	25	25.0493	0.0436616	A4	712	GAPDH	18.629		TRUE	18.629	18.5993	0.0496622	6.45		1.01367	0.495286		0.0661261		´+E2
B11	712	ESR1	25.083		TRUE	25.083			A5	712	GAPDH	18.542		TRUE	18.542
B12	712	ESR1	25.065		TRUE	25.065			A6	712	GAPDH	18.627		TRUE	18.627
C1	713	ESR1	25.749		TRUE	25.749	25.717	0.0589237	A7	713	GAPDH	18.596		TRUE	18.596	18.6653	0.0750355	7.05167							´+E2+cAMP+P4
C2	713	ESR1	25.753		TRUE	25.753			A8	713	GAPDH	18.655		TRUE	18.655
C3	713	ESR1	25.649		TRUE	25.649			A9	713	GAPDH	18.745		TRUE	18.745
C4	714	ESR1	25.137		TRUE	25.137	25.117	0.0180278	A10	714	GAPDH	18.856		TRUE	18.856	18.9467	0.0789261	6.17033							´+E2+cAMP+P4+XAV939
C5	714	ESR1	25.112		TRUE	25.112			A11	714	GAPDH	19		TRUE	19
C6	714	ESR1	25.102		TRUE	25.102			A12	714	GAPDH	18.984		TRUE	18.984
C7	721	ESR1	24.645		TRUE	24.645	24.6243	0.0185831	B1	721	GAPDH	20.048		TRUE	20.048	20.259	0.235463	4.36533		-1.071	2.10089		0.236196	EMT_3
C8	721	ESR1	24.609		TRUE	24.609			B2	721	GAPDH	20.513		TRUE	20.513
C9	721	ESR1	24.619		TRUE	24.619			B3	721	GAPDH	20.216		TRUE	20.216
C10	722	ESR1	24.969		TRUE	24.969	24.9913	0.0207445	B4	722	GAPDH	20.346		TRUE	20.346	20.2647	0.174818	4.72667		-0.709667	1.63543		0.176045		´+E2
C11	722	ESR1	25.01		TRUE	25.01			B5	722	GAPDH	20.384		TRUE	20.384
C12	722	ESR1	24.995		TRUE	24.995			B6	722	GAPDH	20.064		TRUE	20.064
B7	723	ESR1	24.513		TRUE	24.513	24.5823	0.103254	A1	723	GAPDH	19.115		TRUE	19.115	19.1637	0.047543	5.41867							´+E2+cAMP+P4
B8	723	ESR1	24.533		TRUE	24.533			A2	723	GAPDH	19.166		TRUE	19.166
B9	723	ESR1	24.701		TRUE	24.701			A3	723	GAPDH	19.21		TRUE	19.21
B10	724	ESR1	23.994		TRUE	23.994	24.0237	0.0462853	A4	724	GAPDH	19.596		TRUE	19.596	19.6303	0.0302379	4.39333							´+E2+cAMP+P4+XAV939
B11	724	ESR1	24		TRUE	24			A5	724	GAPDH	19.653		TRUE	19.653
B12	724	ESR1	24.077		TRUE	24.077			A6	724	GAPDH	19.642		TRUE	19.642

## Sheet: ESR2_NT
Effects of E2 on ESR2 expression
specific gene(s)									GAPDH
Well	cDNA	primer set	Ct	throw out	is nontext	logical test	Mean	Std. Dev.	Well	cDNA	primer	Ct	throw out	is nontext	logical test	Mean	Std. Dev.	ΔCt	ΔCt MeanGene internal control	ΔΔCt Reference (sample - Ctrl)	Fold change		StdDev				EMT endometrium of patient without endometriosis	euEMT eutopic endometrium of endometriosis patient	ecEMT ectopic endometrium of endometriosis patient
D1	511	ESR2	Undet.	x	FALSE		35.009	1.15824	A1	511	GAPDH	18.024		TRUE	18.024	18.0097	0.0126623	16.9993	15.0406	1.9587	0.25726		1.15831	EMT_1
D2	511	ESR2	35.828		TRUE	35.828			A2	511	GAPDH	18.005		TRUE	18.005
D3	511	ESR2	34.19		TRUE	34.19			A3	511	GAPDH	18		TRUE	18
D4	512	ESR2	33.333		TRUE	33.333	33.3085	0.0346482	A4	512	GAPDH	17.383		TRUE	17.383	17.3327	0.0811932	15.9758		0.9352	0.52297		0.088277		´+E2
D5	512	ESR2	32.388	x	FALSE				A5	512	GAPDH	17.376		TRUE	17.376
D6	512	ESR2	33.284		TRUE	33.284			A6	512	GAPDH	17.239		TRUE	17.239
D7	513	ESR2	31.607	x	FALSE		32.4755	0.314663	A7	513	GAPDH	17.121		TRUE	17.121	17.1437	0.0211975	15.3318							´+E2+cAMP+P4		Threshold: 40
D8	513	ESR2	32.253		TRUE	32.253			A8	513	GAPDH	17.163		TRUE	17.163
D9	513	ESR2	32.698		TRUE	32.698			A9	513	GAPDH	17.147		TRUE	17.147
D10	521	ESR2	34.918		TRUE	34.918	35.459	0.76509	A10	521	GAPDH	18.011		TRUE	18.011	17.898	0.125455	17.561		2.52037	0.174299		0.775307	ecEMT_4
D11	521	ESR2	36		TRUE	36			A11	521	GAPDH	17.92		TRUE	17.92
D12	521	ESR2	33.546	x	FALSE				A12	521	GAPDH	17.763		TRUE	17.763
E1	522	ESR2	34.308	x	FALSE		33.5215	0.0912168	B1	522	GAPDH	17.366		TRUE	17.366	17.387	0.0416773	16.1345		1.09387	0.468504		0.100287		´+E2
E2	522	ESR2	33.457		TRUE	33.457			B2	522	GAPDH	17.435		TRUE	17.435
E3	522	ESR2	33.586		TRUE	33.586			B3	522	GAPDH	17.36		TRUE	17.36
E4	523	ESR2	35.02		TRUE	35.02	35.084	0.0905097	B4	523	GAPDH	17.591		TRUE	17.591	17.5603	0.026727	17.5237							´+E2+cAMP+P4
E5	523	ESR2	35.148		TRUE	35.148			B5	523	GAPDH	17.548		TRUE	17.548
E6	523	ESR2	34.212	x	FALSE				B6	523	GAPDH	17.542		TRUE	17.542
D1	531	ESR2	33.158		TRUE	33.158	33.653	0.700036	A1	531	GAPDH	17.446		TRUE	17.446	17.4937	0.0614356	16.1593		1.1187	0.460509		0.702726	ecEMT_5
D2	531	ESR2	34.148		TRUE	34.148			A2	531	GAPDH	17.563		TRUE	17.563
D3	531	ESR2	Undet.	x	FALSE				A3	531	GAPDH	17.472		TRUE	17.472
D4	532	ESR2	33.921	x	FALSE		35.2485	0.101116	A4	532	GAPDH	18.019		TRUE	18.019	17.9533	0.0808723	17.2952		2.25453	0.209565		0.129479		´+E2
D5	532	ESR2	35.177		TRUE	35.177			A5	532	GAPDH	17.978		TRUE	17.978
D6	532	ESR2	35.32		TRUE	35.32			A6	532	GAPDH	17.863		TRUE	17.863
D7	533	ESR2	33.722	x	FALSE		32.7005	0.351432	A7	533	GAPDH	17.325		TRUE	17.325	17.3137	0.0250067	15.3868							´+E2+cAMP+P4
D8	533	ESR2	32.452		TRUE	32.452			A8	533	GAPDH	17.331		TRUE	17.331
D9	533	ESR2	32.949		TRUE	32.949			A9	533	GAPDH	17.285		TRUE	17.285
D10	534	ESR2	33.118		TRUE	33.118	33.619	0.708521	A10	534	GAPDH	17.288		TRUE	17.288	17.261	0.0583866	16.358							´+E2+cAMP+P4+XAV939
D11	534	ESR2	37.1	x	FALSE				A11	534	GAPDH	17.194		TRUE	17.194
D12	534	ESR2	34.12		TRUE	34.12			A12	534	GAPDH	17.301		TRUE	17.301
E1	541	ESR2	33.435		TRUE	33.435	33.738	0.428507	B1	541	GAPDH	18.534		TRUE	18.534	18.4807	0.0520513	15.2573		0.2167	0.860532		0.431656	euEMT_6
E2	541	ESR2	35.176	x	FALSE				B2	541	GAPDH	18.478		TRUE	18.478
E3	541	ESR2	34.041		TRUE	34.041			B3	541	GAPDH	18.43		TRUE	18.43
E7	542	ESR2	34.28		TRUE	34.28	34.2635	0.0233345	B4	542	GAPDH	17.558		TRUE	17.558	17.5497	0.0688791	16.7138		1.6732	0.313557		0.0727244		´+E2
E8	542	ESR2	35.667	x	FALSE				B5	542	GAPDH	17.614		TRUE	17.614
E9	542	ESR2	34.247		TRUE	34.247			B6	542	GAPDH	17.477		TRUE	17.477
D1	543	ESR2	33.431		TRUE	33.431	33.4645	0.0473762	A1	543	GAPDH	17.897	x	FALSE		17.646	0.0353553	15.8185							´+E2+cAMP+P4
D2	543	ESR2	33.498		TRUE	33.498			A2	543	GAPDH	17.621		TRUE	17.621
D3	543	ESR2	33.115	x	FALSE				A3	543	GAPDH	17.671		TRUE	17.671
D4	544	ESR2	33.598		TRUE	33.598	33.7025	0.147785	A4	544	GAPDH	18.507		TRUE	18.507	18.4753	0.0275379	15.2272							´+E2+cAMP+P4+XAV939
D5	544	ESR2	33.807		TRUE	33.807			A5	544	GAPDH	18.457		TRUE	18.457
D6	544	ESR2	33.058	x	FALSE				A6	544	GAPDH	18.462		TRUE	18.462
D7	551	ESR2	32.495		TRUE	32.495	32.5775	0.116673	A7	551	GAPDH	18.078		TRUE	18.078	18.115	0.0320468	14.4625		-0.578133	1.49292		0.120994	ecEMT_6
D8	551	ESR2	32.66		TRUE	32.66			A8	551	GAPDH	18.134		TRUE	18.134
D9	551	ESR2	33.363	x	FALSE				A9	551	GAPDH	18.133		TRUE	18.133
D10	552	ESR2	31.487		TRUE	31.487	31.432	0.0483839	A10	552	GAPDH	17.198		TRUE	17.198	17.188	0.01249	14.244		-0.796633	1.73704		0.04997		´+E2
D11	552	ESR2	31.396		TRUE	31.396			A11	552	GAPDH	17.192		TRUE	17.192
D12	552	ESR2	31.413		TRUE	31.413			A12	552	GAPDH	17.174		TRUE	17.174
E1	553	ESR2	30.069		TRUE	30.069	29.9977	0.0686756	B1	553	GAPDH	17.978		TRUE	17.978	17.852	0.114293	12.1457							´+E2+cAMP+P4
E2	553	ESR2	29.932		TRUE	29.932			B2	553	GAPDH	17.823		TRUE	17.823
E3	553	ESR2	29.992		TRUE	29.992			B3	553	GAPDH	17.755		TRUE	17.755
E4	554	ESR2	28.263		TRUE	28.263	28.3957	0.137755	B4	554	GAPDH	18.037		TRUE	18.037	17.934	0.117512	10.4617							´+E2+cAMP+P4+XAV939
E5	554	ESR2	28.386		TRUE	28.386			B5	554	GAPDH	17.806		TRUE	17.806
E6	554	ESR2	28.538		TRUE	28.538			B6	554	GAPDH	17.959		TRUE	17.959
D1	611	ESR2	33.178		TRUE	33.178	33.5855	0.576292	A1	611	GAPDH	19.58		TRUE	19.58	19.4367	0.140586	14.1488		-0.8918	1.85549		0.593192	EMT_1
D2	611	ESR2	35.033	x	FALSE				A2	611	GAPDH	19.299		TRUE	19.299
D3	611	ESR2	33.993		TRUE	33.993			A3	611	GAPDH	19.431		TRUE	19.431
D4	612	ESR2	31.509	x	FALSE		32.028	0.00424264	A4	612	GAPDH	18.898		TRUE	18.898	18.9087	0.0864947	13.1193		-1.9213	3.78764		0.0865987		´+E2
D5	612	ESR2	32.031		TRUE	32.031			A5	612	GAPDH	19		TRUE	19
D6	612	ESR2	32.025		TRUE	32.025			A6	612	GAPDH	18.828		TRUE	18.828
D7	613	ESR2	29.13		TRUE	29.13	29.0527	0.0725902	A7	613	GAPDH	19.07		TRUE	19.07	19.0863	0.0151767	9.96633							´+E2+cAMP+P4
D8	613	ESR2	28.986		TRUE	28.986			A8	613	GAPDH	19.1		TRUE	19.1
D9	613	ESR2	29.042		TRUE	29.042			A9	613	GAPDH	19.089		TRUE	19.089
D10	614	ESR2	29.228		TRUE	29.228	29.2165	0.0162635	A10	614	GAPDH	18.768		TRUE	18.768	18.6623	0.102647	10.5542							´+E2+cAMP+P4+XAV939
D11	614	ESR2	29.205		TRUE	29.205			A11	614	GAPDH	18.656		TRUE	18.656
D12	614	ESR2	29.462	x	FALSE				A12	614	GAPDH	18.563		TRUE	18.563
E1	621	ESR2	34.015		TRUE	34.015	33.6615	0.499924	B1	621	GAPDH	19.075		TRUE	19.075	19.0817	0.0246847	14.5798		-0.4608	1.3763		0.500534	EMT_2
E2	621	ESR2	33.308		TRUE	33.308			B2	621	GAPDH	19.109		TRUE	19.109
E3	621	ESR2	36	x	FALSE				B3	621	GAPDH	19.061		TRUE	19.061
E4	622	ESR2	33.724		TRUE	33.724	33.794	0.0989949	B4	622	GAPDH	18.017		TRUE	18.017	18.0027	0.0214554	15.7913		0.7507	0.594315		0.101293		´+E2
E5	622	ESR2	33.864		TRUE	33.864			B5	622	GAPDH	18.013		TRUE	18.013
E6	622	ESR2	33.024	x	FALSE				B6	622	GAPDH	17.978		TRUE	17.978
D1	623	ESR2	33.965		TRUE	33.965	33.972	0.00989949	A1	623	GAPDH	19		TRUE	19	18.9047	0.122871	15.0673							´+E2+cAMP+P4
D2	623	ESR2	33.357	x	FALSE				A2	623	GAPDH	18.766		TRUE	18.766
D3	623	ESR2	33.979		TRUE	33.979			A3	623	GAPDH	18.948		TRUE	18.948
D4	631	ESR2	34.021		TRUE	34.021	34.0275	0.00919239	A4	631	GAPDH	18.344		TRUE	18.344	18.3623	0.0251462	15.6652		0.624533	0.64863		0.0267737	EMT_3
D5	631	ESR2	34.034		TRUE	34.034			A5	631	GAPDH	18.391		TRUE	18.391
D6	631	ESR2	34.462	x	FALSE				A6	631	GAPDH	18.352		TRUE	18.352
D7	632	ESR2	35.767	x	FALSE		34.378	0.236174	A7	632	GAPDH	18.455		TRUE	18.455	18.5233	0.0752618	15.8547		0.814033	0.568789		0.247876		´+E2
D8	632	ESR2	34.545		TRUE	34.545			A8	632	GAPDH	18.604		TRUE	18.604
D9	632	ESR2	34.211		TRUE	34.211			A9	632	GAPDH	18.511		TRUE	18.511
D10	633	ESR2	33.635	x	FALSE		33.161	0.164049	A10	633	GAPDH	19.036		TRUE	19.036	18.968	0.119516	14.193							´+E2+cAMP+P4
D11	633	ESR2	33.045		TRUE	33.045			A11	633	GAPDH	19.038		TRUE	19.038
D12	633	ESR2	33.277		TRUE	33.277			A12	633	GAPDH	18.83		TRUE	18.83
E1	641	ESR2	34.892		TRUE	34.892	34.789	0.145664	B1	641	GAPDH	18.768		TRUE	18.768	18.8247	0.0491155	15.9643		0.9237	0.527155		0.153722	ecEMT_4
E2	641	ESR2	33.479	x	FALSE				B2	641	GAPDH	18.855		TRUE	18.855
E3	641	ESR2	34.686		TRUE	34.686			B3	641	GAPDH	18.851		TRUE	18.851
E4	642	ESR2	34.101	x	FALSE		35.309	0.538815	B4	642	GAPDH	18.867		TRUE	18.867	18.772	0.0900056	16.537		1.49637	0.354445		0.546281		´+E2
E5	642	ESR2	34.928		TRUE	34.928			B5	642	GAPDH	18.761		TRUE	18.761
E6	642	ESR2	35.69		TRUE	35.69			B6	642	GAPDH	18.688		TRUE	18.688
D1	643	ESR2	34.293		TRUE	34.293	34.2395	0.0756604	A1	643	GAPDH	18.676		TRUE	18.676	18.695	0.043715	15.5445							´+E2+cAMP+P4
D2	643	ESR2	33.538	x	FALSE				A2	643	GAPDH	18.745		TRUE	18.745
D3	643	ESR2	34.186		TRUE	34.186			A3	643	GAPDH	18.664		TRUE	18.664
D4	644	ESR2	33.171		TRUE	33.171	33.047	0.175362	A4	644	GAPDH	18.577		TRUE	18.577	18.5497	0.0275015	14.4973							´+E2+cAMP+P4+XAV939
D5	644	ESR2	36.329	x	FALSE				A5	644	GAPDH	18.522		TRUE	18.522
D6	644	ESR2	32.923		TRUE	32.923			A6	644	GAPDH	18.55		TRUE	18.55
D7	651	ESR2	33.126		TRUE	33.126	33.2485	0.173241	A7	651	GAPDH	17.659		TRUE	17.659	17.6493	0.0819288	15.5992		0.558533	0.678992		0.191637	euEMT_5
D8	651	ESR2	33.371		TRUE	33.371			A8	651	GAPDH	17.563		TRUE	17.563
D9	651	ESR2	32.764	x	FALSE				A9	651	GAPDH	17.726		TRUE	17.726
D10	652	ESR2	33.43		TRUE	33.43	33.457	0.0381838	A10	652	GAPDH	17.174		TRUE	17.174	17.2213	0.0443772	16.2357		1.19503	0.436776		0.0585434		´+E2
D11	652	ESR2	33.484		TRUE	33.484			A11	652	GAPDH	17.262		TRUE	17.262
D12	652	ESR2	34.376	x	FALSE				A12	652	GAPDH	17.228		TRUE	17.228
E1	653	ESR2	33.261	x	FALSE		32.5165	0.0912168	B1	653	GAPDH	17.432		TRUE	17.432	17.395	0.0478226	15.1215							´+E2+cAMP+P4
E2	653	ESR2	32.452		TRUE	32.452			B2	653	GAPDH	17.412		TRUE	17.412
E3	653	ESR2	32.581		TRUE	32.581			B3	653	GAPDH	17.341		TRUE	17.341
E4	654	ESR2	34.354	x	FALSE		34.088	0.0169706	B4	654	GAPDH	17.679		TRUE	17.679	17.6277	0.0447363	16.4603							´+E2+cAMP+P4+XAV939
E5	654	ESR2	34.076		TRUE	34.076			B5	654	GAPDH	17.607		TRUE	17.607
E6	654	ESR2	34.1		TRUE	34.1			B6	654	GAPDH	17.597		TRUE	17.597
D1	661	ESR2	35.692	x	FALSE		33.0825	0.632861	A1	661	GAPDH	18.533		TRUE	18.533	18.5277	0.0691544	14.5548		-0.4858	1.40036		0.636628	ecEMT_5
D2	661	ESR2	32.635		TRUE	32.635			A2	661	GAPDH	18.456		TRUE	18.456
D3	661	ESR2	33.53		TRUE	33.53			A3	661	GAPDH	18.594		TRUE	18.594
D4	662	ESR2	33.642		TRUE	33.642	33.519	0.173948	A4	662	GAPDH	17.813		TRUE	17.813	17.8253	0.0555368	15.6937		0.653033	0.635942		0.182599		´+E2
D5	662	ESR2	33.396		TRUE	33.396			A5	662	GAPDH	17.777		TRUE	17.777
D6	662	ESR2	33.046	x	FALSE				A6	662	GAPDH	17.886		TRUE	17.886
D7	663	ESR2	35.725		TRUE	35.725	35.8625	0.194454	A7	663	GAPDH	18.58		TRUE	18.58	18.5883	0.0111505	17.2742							´+E2+cAMP+P4
D8	663	ESR2	33.439	x	FALSE				A8	663	GAPDH	18.601		TRUE	18.601
D9	663	ESR2	36		TRUE	36			A9	663	GAPDH	18.584		TRUE	18.584
D10	671	ESR2	34.492		TRUE	34.492	34.816	0.458205	A10	671	GAPDH	19.155		TRUE	19.155	19.1207	0.0309246	15.6953		0.6547	0.635208		0.459248	euEMT_6
D11	671	ESR2	35.14		TRUE	35.14			A11	671	GAPDH	19.112		TRUE	19.112
D12	671	ESR2	35.876	x	FALSE				A12	671	GAPDH	19.095		TRUE	19.095
E1	672	ESR2	33.267	x	FALSE		34.715	0.241831	B1	672	GAPDH	18.656		TRUE	18.656	18.6713	0.0488399	16.0437		1.00303	0.49895		0.246713		´+E2
E2	672	ESR2	34.544		TRUE	34.544			B2	672	GAPDH	18.726		TRUE	18.726
E3	672	ESR2	34.886		TRUE	34.886			B3	672	GAPDH	18.632		TRUE	18.632
E4	673	ESR2	34.262		TRUE	34.262	34.1145	0.208597	B4	673	GAPDH	19.239		TRUE	19.239	19.1687	0.0628517	14.9458							´+E2+cAMP+P4
E5	673	ESR2	33.967		TRUE	33.967			B5	673	GAPDH	19.149		TRUE	19.149
E6	673	ESR2	33.488	x	FALSE				B6	673	GAPDH	19.118		TRUE	19.118
D1	674	ESR2	32.123		TRUE	32.123	32.282	0.22486	A1	674	GAPDH	18.387		TRUE	18.387	18.426	0.0497293	13.856							´+E2+cAMP+P4+XAV939
D2	674	ESR2	32.441		TRUE	32.441			A2	674	GAPDH	18.482		TRUE	18.482
D3	674	ESR2	31.736	x	FALSE				A3	674	GAPDH	18.409		TRUE	18.409
D4	681	ESR2	33.487		TRUE	33.487	33.4225	0.0912168	A4	681	GAPDH	18.514		TRUE	18.514	18.5197	0.0656836	14.9028		-0.1378	1.10023		0.112405	ecEMT_6
D5	681	ESR2	33.358		TRUE	33.358			A5	681	GAPDH	18.588		TRUE	18.588
D6	681	ESR2	35.045	x	FALSE				A6	681	GAPDH	18.457		TRUE	18.457
D7	682	ESR2	35.208	x	FALSE		33.523	0.325269	A7	682	GAPDH	18.178		TRUE	18.178	18.1977	0.0244199	15.3253		0.2847	0.820912		0.326185		´+E2
D8	682	ESR2	33.293		TRUE	33.293			A8	682	GAPDH	18.225		TRUE	18.225
D9	682	ESR2	33.753		TRUE	33.753			A9	682	GAPDH	18.19		TRUE	18.19
D10	683	ESR2	32.222		TRUE	32.222	32.403	0.255973	A10	683	GAPDH	18.082		TRUE	18.082	18.076	0.0502693	14.327							´+E2+cAMP+P4
D11	683	ESR2	32.584		TRUE	32.584			A11	683	GAPDH	18.123		TRUE	18.123
D12	683	ESR2	33.123	x	FALSE				A12	683	GAPDH	18.023		TRUE	18.023
E1	684	ESR2	29.834		TRUE	29.834	29.758	0.10748	B1	684	GAPDH	17.987		TRUE	17.987	18.014	0.0260576	11.744							´+E2+cAMP+P4+XAV939
E2	684	ESR2	30.115	x	FALSE				B2	684	GAPDH	18.016		TRUE	18.016
E3	684	ESR2	29.682		TRUE	29.682			B3	684	GAPDH	18.039		TRUE	18.039
D1	711	ESR2	35.714		TRUE	35.714	36.19	0.673166	A1	711	GAPDH	19.548		TRUE	19.548	19.5177	0.033946	16.6723		1.6317	0.322708		0.674021	euEMT_7
D2	711	ESR2	36.666		TRUE	36.666			A2	711	GAPDH	19.481		TRUE	19.481
D3	711	ESR2	34.321	x	FALSE				A3	711	GAPDH	19.524		TRUE	19.524
D4	712	ESR2	35.736		TRUE	35.736	35.664	0.101823	A4	712	GAPDH	18.629		TRUE	18.629	18.5993	0.0496622	17.0647		2.02403	0.24587		0.113289		´+E2
D5	712	ESR2	35.592		TRUE	35.592			A5	712	GAPDH	18.542		TRUE	18.542
D6	712	ESR2	36	x	FALSE				A6	712	GAPDH	18.627		TRUE	18.627
D7	713	ESR2	33.642	x	FALSE		33.054	0.00989949	A7	713	GAPDH	18.596		TRUE	18.596	18.6653	0.0750355	14.3887							´+E2+cAMP+P4
D8	713	ESR2	33.061		TRUE	33.061			A8	713	GAPDH	18.655		TRUE	18.655
D9	713	ESR2	33.047		TRUE	33.047			A9	713	GAPDH	18.745		TRUE	18.745
D10	714	ESR2	35.898		TRUE	35.898	35.7665	0.185969	A10	714	GAPDH	18.856		TRUE	18.856	18.9467	0.0789261	16.8198							´+E2+cAMP+P4+XAV939
D11	714	ESR2	35.635		TRUE	35.635			A11	714	GAPDH	19		TRUE	19
D12	714	ESR2	34.902	x	FALSE				A12	714	GAPDH	18.984		TRUE	18.984
E1	721	ESR2	33.825		TRUE	33.825	34.069	0.345068	B1	721	GAPDH	20.048		TRUE	20.048	20.259	0.235463	13.81		-1.23063	2.3467		0.41775	EMT_3
E2	721	ESR2	34.313		TRUE	34.313			B2	721	GAPDH	20.513		TRUE	20.513
E3	721	ESR2	35.676	x	FALSE				B3	721	GAPDH	20.216		TRUE	20.216
E4	722	ESR2	34.416		TRUE	34.416	34.711	0.417193	B4	722	GAPDH	20.346		TRUE	20.346	20.2647	0.174818	14.4463		-0.5943	1.50974		0.45234		´+E2
E5	722	ESR2	33.223	x	FALSE				B5	722	GAPDH	20.384		TRUE	20.384
E6	722	ESR2	35.006		TRUE	35.006			B6	722	GAPDH	20.064		TRUE	20.064
D1	723	ESR2	32.57		TRUE	32.57	32.736	0.234759	A1	723	GAPDH	19.115		TRUE	19.115	19.1637	0.047543	13.5723							´+E2+cAMP+P4
D2	723	ESR2	32.127	x	FALSE				A2	723	GAPDH	19.166		TRUE	19.166
D3	723	ESR2	32.902		TRUE	32.902			A3	723	GAPDH	19.21		TRUE	19.21
D4	724	ESR2	32.288		TRUE	32.288	32.303	0.0212132	A4	724	GAPDH	19.596		TRUE	19.596	19.6303	0.0302379	12.6727							´+E2+cAMP+P4+XAV939
D5	724	ESR2	32.318		TRUE	32.318			A5	724	GAPDH	19.653		TRUE	19.653
D6	724	ESR2	33.245	x	FALSE				A6	724	GAPDH	19.642		TRUE	19.642

## Sheet: PGR_NT
Effects of E2 on PGR expression
specific gene(s)									GAPDH
Well	cDNA	primer set	Ct	throw out	is nontext	logical test	Mean	Std. Dev.	Well	cDNA	primer	Ct	throw out	is nontext	logical test	Mean	Std. Dev.	ΔCt	ΔCt MeanGene internal control	ΔΔCt Reference (sample - Ctrl)	Fold change		StdDev				EMT endometrium of patient without endometriosis	euEMT eutopic endometrium of endometriosis patient	ecEMT ectopic endometrium of endometriosis patient
E4	511	PGR	24.255		TRUE	24.255	24.14	0.109914	A1	511	GAPDH	18.024		TRUE	18.024	18.0097	0.0126623	6.13033	8.1736	-2.04327	4.12178		0.110641	EMT_1
E5	511	PGR	24.129		TRUE	24.129			A2	511	GAPDH	18.005		TRUE	18.005			0
E6	511	PGR	24.036		TRUE	24.036			A3	511	GAPDH	18		TRUE	18			0
E10	512	PGR	22.426		TRUE	22.426	22.3367	0.099143	A4	512	GAPDH	17.383		TRUE	17.383	17.3327	0.0811932	5.004		-3.1696	8.99797		0.128147		´+E2
E11	512	PGR	22.354		TRUE	22.354			A5	512	GAPDH	17.376		TRUE	17.376			0
E12	512	PGR	22.23		TRUE	22.23			A6	512	GAPDH	17.239		TRUE	17.239			0
F1	513	PGR	22.722		TRUE	22.722	22.7407	0.0349619	A7	513	GAPDH	17.121		TRUE	17.121	17.1437	0.0211975	5.597							´+E2+cAMP+P4		Threshold: 40
F2	513	PGR	22.719		TRUE	22.719			A8	513	GAPDH	17.163		TRUE	17.163			0
F3	513	PGR	22.781		TRUE	22.781			A9	513	GAPDH	17.147		TRUE	17.147			0
F4	521	PGR	37.512	x	FALSE		35.4425	0.788424	A10	521	GAPDH	18.011		TRUE	18.011	17.898	0.125455	17.5445		9.3709	0.00151035		0.798343	ecEMT_4
F5	521	PGR	34.885		TRUE	34.885			A11	521	GAPDH	17.92		TRUE	17.92			0
F6	521	PGR	36		TRUE	36			A12	521	GAPDH	17.763		TRUE	17.763			0
F7	522	PGR	26.668		TRUE	26.668	26.6177	0.0690097	B1	522	GAPDH	17.366		TRUE	17.366	17.387	0.0416773	9.23067		1.05707	0.480608		0.0806184		´+E2
F8	522	PGR	26.646		TRUE	26.646			B2	522	GAPDH	17.435		TRUE	17.435			0
F9	522	PGR	26.539		TRUE	26.539			B3	522	GAPDH	17.36		TRUE	17.36			0
F10	523	PGR	25.796		TRUE	25.796	25.782	0.0427551	B4	523	GAPDH	17.591		TRUE	17.591	17.5603	0.026727	8.22167							´+E2+cAMP+P4
F11	523	PGR	25.816		TRUE	25.816			B5	523	GAPDH	17.548		TRUE	17.548			0
F12	523	PGR	25.734		TRUE	25.734			B6	523	GAPDH	17.542		TRUE	17.542			0
E7	531	PGR	25.415		TRUE	25.415	25.4693	0.0492375	A1	531	GAPDH	17.446		TRUE	17.446	17.4937	0.0614356	7.97567		-0.197933	1.14705		0.0787316	ecEMT_5
E8	531	PGR	25.482		TRUE	25.482			A2	531	GAPDH	17.563		TRUE	17.563			0
E9	531	PGR	25.511		TRUE	25.511			A3	531	GAPDH	17.472		TRUE	17.472			0
E10	532	PGR	23.381		TRUE	23.381	23.2997	0.0820081	A4	532	GAPDH	18.019		TRUE	18.019	17.9533	0.0808723	5.34633		-2.82727	7.09728		0.115177		´+E2
E11	532	PGR	23.301		TRUE	23.301			A5	532	GAPDH	17.978		TRUE	17.978			0
E12	532	PGR	23.217		TRUE	23.217			A6	532	GAPDH	17.863		TRUE	17.863			0
F1	533	PGR	23.348		TRUE	23.348	23.3733	0.0340196	A7	533	GAPDH	17.325		TRUE	17.325	17.3137	0.0250067	6.05967							´+E2+cAMP+P4
F2	533	PGR	23.36		TRUE	23.36			A8	533	GAPDH	17.331		TRUE	17.331			0
F3	533	PGR	23.412		TRUE	23.412			A9	533	GAPDH	17.285		TRUE	17.285			0
F4	534	PGR	26.101		TRUE	26.101	26.1103	0.0349476	A10	534	GAPDH	17.288		TRUE	17.288	17.261	0.0583866	8.84933							´+E2+cAMP+P4+XAV939
F5	534	PGR	26.081		TRUE	26.081			A11	534	GAPDH	17.194		TRUE	17.194			0
F6	534	PGR	26.149		TRUE	26.149			A12	534	GAPDH	17.301		TRUE	17.301			0
F7	541	PGR	29.815		TRUE	29.815	29.8463	0.0320208	B1	541	GAPDH	18.534		TRUE	18.534	18.4807	0.0520513	11.3657		3.19207	0.109419		0.0611119	euEMT_6
F8	541	PGR	29.845		TRUE	29.845			B2	541	GAPDH	18.478		TRUE	18.478			0
F9	541	PGR	29.879		TRUE	29.879			B3	541	GAPDH	18.43		TRUE	18.43			0
F10	542	PGR	24.487		TRUE	24.487	24.4463	0.0361156	B4	542	GAPDH	17.558		TRUE	17.558	17.5497	0.0688791	6.89667		-1.27693	2.42323		0.0777732		´+E2
F11	542	PGR	24.418		TRUE	24.418			B5	542	GAPDH	17.614		TRUE	17.614			0
F12	542	PGR	24.434		TRUE	24.434			B6	542	GAPDH	17.477		TRUE	17.477			0
E7	543	PGR	24.265		TRUE	24.265	24.3707	0.101323	A1	543	GAPDH	17.897	x	FALSE		17.646	0.0353553	6.72467							´+E2+cAMP+P4
E8	543	PGR	24.38		TRUE	24.38			A2	543	GAPDH	17.621		TRUE	17.621			0
E9	543	PGR	24.467		TRUE	24.467			A3	543	GAPDH	17.671		TRUE	17.671			0
E10	544	PGR	26.047		TRUE	26.047	26.0043	0.0446132	A4	544	GAPDH	18.507		TRUE	18.507	18.4753	0.0275379	7.529							´+E2+cAMP+P4+XAV939
E11	544	PGR	26.008		TRUE	26.008			A5	544	GAPDH	18.457		TRUE	18.457			0
E12	544	PGR	25.958		TRUE	25.958			A6	544	GAPDH	18.462		TRUE	18.462			0
F1	551	PGR	23.463		TRUE	23.463	23.505	0.0659394	A7	551	GAPDH	18.078		TRUE	18.078	18.115	0.0320468	5.39		-2.7836	6.88568		0.0733144	ecEMT_6
F2	551	PGR	23.581		TRUE	23.581			A8	551	GAPDH	18.134		TRUE	18.134			0
F3	551	PGR	23.471		TRUE	23.471			A9	551	GAPDH	18.133		TRUE	18.133			0
F4	552	PGR	20.265		TRUE	20.265	20.2807	0.0136504	A10	552	GAPDH	17.198		TRUE	17.198	17.188	0.01249	3.09267		-5.08093	33.8465		0.0185023		´+E2
F5	552	PGR	20.29		TRUE	20.29			A11	552	GAPDH	17.192		TRUE	17.192			0
F6	552	PGR	20.287		TRUE	20.287			A12	552	GAPDH	17.174		TRUE	17.174			0
F7	553	PGR	22.624		TRUE	22.624	22.618	0.00953939	B1	553	GAPDH	17.978		TRUE	17.978	17.852	0.114293	4.766							´+E2+cAMP+P4
F8	553	PGR	22.623		TRUE	22.623			B2	553	GAPDH	17.823		TRUE	17.823			0
F9	553	PGR	22.607		TRUE	22.607			B3	553	GAPDH	17.755		TRUE	17.755			0
F10	554	PGR	23.042		TRUE	23.042	22.977	0.0595735	B4	554	GAPDH	18.037		TRUE	18.037	17.934	0.117512	5.043							´+E2+cAMP+P4+XAV939
F11	554	PGR	22.964		TRUE	22.964			B5	554	GAPDH	17.806		TRUE	17.806			0
F12	554	PGR	22.925		TRUE	22.925			B6	554	GAPDH	17.959		TRUE	17.959			0
E7	611	PGR	27.275		TRUE	27.275	27.2597	0.0133167	A1	611	GAPDH	19.58		TRUE	19.58	19.4367	0.140586	7.823	8.79311	-0.3506	1.27509		0.141215	EMT_1
E8	611	PGR	27.253		TRUE	27.253			A2	611	GAPDH	19.299		TRUE	19.299			0
E9	611	PGR	27.251		TRUE	27.251			A3	611	GAPDH	19.431		TRUE	19.431			0
E10	612	PGR	24.882		TRUE	24.882	24.8733	0.069407	A4	612	GAPDH	18.898		TRUE	18.898	18.9087	0.0864947	5.96467		-2.20893	4.62333		0.110899		´+E2
E11	612	PGR	24.938		TRUE	24.938			A5	612	GAPDH	19		TRUE	19			0
E12	612	PGR	24.8		TRUE	24.8			A6	612	GAPDH	18.828		TRUE	18.828			0
F1	613	PGR	25.754		TRUE	25.754	25.8673	0.1135	A7	613	GAPDH	19.07		TRUE	19.07	19.0863	0.0151767	6.781							´+E2+cAMP+P4
F2	613	PGR	25.867		TRUE	25.867			A8	613	GAPDH	19.1		TRUE	19.1			0
F3	613	PGR	25.981		TRUE	25.981			A9	613	GAPDH	19.089		TRUE	19.089			0
F4	614	PGR	26.699		TRUE	26.699	26.666	0.077	A10	614	GAPDH	18.768		TRUE	18.768	18.6623	0.102647	8.00367							´+E2+cAMP+P4+XAV939
F5	614	PGR	26.578		TRUE	26.578			A11	614	GAPDH	18.656		TRUE	18.656			0
F6	614	PGR	26.721		TRUE	26.721			A12	614	GAPDH	18.563		TRUE	18.563			0
F7	621	PGR	29.68		TRUE	29.68	29.859	0.163349	B1	621	GAPDH	19.075		TRUE	19.075	19.0817	0.0246847	10.7773		2.60373	0.164512		0.165204	EMT_2
F8	621	PGR	29.897		TRUE	29.897			B2	621	GAPDH	19.109		TRUE	19.109			0
F9	621	PGR	30		TRUE	30			B3	621	GAPDH	19.061		TRUE	19.061			0
F10	622	PGR	27.22		TRUE	27.22	27.2357	0.0352184	B4	622	GAPDH	18.017		TRUE	18.017	18.0027	0.0214554	9.233		1.0594	0.479832		0.0412391		´+E2
F11	622	PGR	27.276		TRUE	27.276			B5	622	GAPDH	18.013		TRUE	18.013			0
F12	622	PGR	27.211		TRUE	27.211			B6	622	GAPDH	17.978		TRUE	17.978			0
E7	623	PGR	24.343		TRUE	24.343	24.332	0.0272213	A1	623	GAPDH	19		TRUE	19	18.9047	0.122871	5.42733							´+E2+cAMP+P4
E8	623	PGR	24.352		TRUE	24.352			A2	623	GAPDH	18.766		TRUE	18.766			0
E9	623	PGR	24.301		TRUE	24.301			A3	623	GAPDH	18.948		TRUE	18.948			0
E10	631	PGR	26.113		TRUE	26.113	26.1413	0.042336	A4	631	GAPDH	18.344		TRUE	18.344	18.3623	0.0251462	7.779		-0.3946	1.31458		0.0492409	EMT_3
E11	631	PGR	26.121		TRUE	26.121			A5	631	GAPDH	18.391		TRUE	18.391			0
E12	631	PGR	26.19		TRUE	26.19			A6	631	GAPDH	18.352		TRUE	18.352			0
F1	632	PGR	21.721	x	FALSE		22.15	0.019799	A7	632	GAPDH	18.455		TRUE	18.455	18.5233	0.0752618	3.62667		-4.54693	23.3756		0.0778224		´+E2
F2	632	PGR	22.136		TRUE	22.136			A8	632	GAPDH	18.604		TRUE	18.604			0
F3	632	PGR	22.164		TRUE	22.164			A9	632	GAPDH	18.511		TRUE	18.511			0
F4	633	PGR	23.359		TRUE	23.359	23.314	0.0415812	A10	633	GAPDH	19.036		TRUE	19.036	18.968	0.119516	4.346							´+E2+cAMP+P4
F5	633	PGR	23.306		TRUE	23.306			A11	633	GAPDH	19.038		TRUE	19.038			0
F6	633	PGR	23.277		TRUE	23.277			A12	633	GAPDH	18.83		TRUE	18.83			0
F7	641	PGR	36		TRUE	36	36.2865	0.405172	B1	641	GAPDH	18.768		TRUE	18.768	18.8247	0.0491155	17.4618		9.28823	0.00159942		0.408138	ecEMT_4
F8	641	PGR	36.573		TRUE	36.573			B2	641	GAPDH	18.855		TRUE	18.855			0
F9	641	PGR	34.546	x	FALSE				B3	641	GAPDH	18.851		TRUE	18.851			0
F10	642	PGR	25.073		TRUE	25.073	25.272	0.199502	B4	642	GAPDH	18.867		TRUE	18.867	18.772	0.0900056	6.5		-1.6736	3.1901		0.218865		´+E2
F11	642	PGR	25.472		TRUE	25.472			B5	642	GAPDH	18.761		TRUE	18.761			0
F12	642	PGR	25.271		TRUE	25.271			B6	642	GAPDH	18.688		TRUE	18.688			0
E7	643	PGR	24.169		TRUE	24.169	24.1823	0.0140475	A1	643	GAPDH	18.676		TRUE	18.676	18.695	0.043715	5.48733							´+E2+cAMP+P4
E8	643	PGR	24.197		TRUE	24.197			A2	643	GAPDH	18.745		TRUE	18.745			0
E9	643	PGR	24.181		TRUE	24.181			A3	643	GAPDH	18.664		TRUE	18.664			0
E10	644	PGR	27.757		TRUE	27.757	27.6877	0.112385	A4	644	GAPDH	18.577		TRUE	18.577	18.5497	0.0275015	9.138							´+E2+cAMP+P4+XAV939
E11	644	PGR	27.748		TRUE	27.748			A5	644	GAPDH	18.522		TRUE	18.522			0
E12	644	PGR	27.558		TRUE	27.558			A6	644	GAPDH	18.55		TRUE	18.55			0
E7	661	PGR	28.277		TRUE	28.277	28.2697	0.0375411	A1	661	GAPDH	18.533		TRUE	18.533	18.5277	0.0691544	9.742		1.5684	0.337182		0.0786871	ecEMT_5
E8	661	PGR	28.303		TRUE	28.303			A2	661	GAPDH	18.456		TRUE	18.456			0
E9	661	PGR	28.229		TRUE	28.229			A3	661	GAPDH	18.594		TRUE	18.594			0
E10	662	PGR	24.37		TRUE	24.37	24.2257	0.127775	A4	662	GAPDH	17.813		TRUE	17.813	17.8253	0.0555368	6.40033		-1.77327	3.41827		0.139322		´+E2
E11	662	PGR	24.18		TRUE	24.18			A5	662	GAPDH	17.777		TRUE	17.777			0
E12	662	PGR	24.127		TRUE	24.127			A6	662	GAPDH	17.886		TRUE	17.886			0
F1	663	PGR	25.605		TRUE	25.605	25.6783	0.0960069	A7	663	GAPDH	18.58		TRUE	18.58	18.5883	0.0111505	7.09							´+E2+cAMP+P4
F2	663	PGR	25.787		TRUE	25.787			A8	663	GAPDH	18.601		TRUE	18.601			0
F3	663	PGR	25.643		TRUE	25.643			A9	663	GAPDH	18.584		TRUE	18.584			0
F4	671	PGR	25.341		TRUE	25.341	25.323	0.0190788	A10	671	GAPDH	19.155		TRUE	19.155	19.1207	0.0309246	6.20233		-1.97127	3.92112		0.0363364	euEMT_6
F5	671	PGR	25.303		TRUE	25.303			A11	671	GAPDH	19.112		TRUE	19.112			0
F6	671	PGR	25.325		TRUE	25.325			A12	671	GAPDH	19.095		TRUE	19.095			0
F7	672	PGR	23.415		TRUE	23.415	23.4367	0.0623886	B1	672	GAPDH	18.656		TRUE	18.656	18.6713	0.0488399	4.76533		-3.40827	10.6167		0.0792317		´+E2
F8	672	PGR	23.507		TRUE	23.507			B2	672	GAPDH	18.726		TRUE	18.726			0
F9	672	PGR	23.388		TRUE	23.388			B3	672	GAPDH	18.632		TRUE	18.632			0
F10	673	PGR	24.747		TRUE	24.747	24.755	0.0643739	B4	673	GAPDH	19.239		TRUE	19.239	19.1687	0.0628517	5.58633							´+E2+cAMP+P4
F11	673	PGR	24.823		TRUE	24.823			B5	673	GAPDH	19.149		TRUE	19.149			0
F12	673	PGR	24.695		TRUE	24.695			B6	673	GAPDH	19.118		TRUE	19.118			0
E7	674	PGR	24.103		TRUE	24.103	24.1717	0.0595007	A1	674	GAPDH	18.387		TRUE	18.387	18.426	0.0497293	5.74567							´+E2+cAMP+P4+XAV939
E8	674	PGR	24.204		TRUE	24.204			A2	674	GAPDH	18.482		TRUE	18.482			0
E9	674	PGR	24.208		TRUE	24.208			A3	674	GAPDH	18.409		TRUE	18.409			0
E10	681	PGR	22.072		TRUE	22.072	22.0307	0.0473533	A4	681	GAPDH	18.514		TRUE	18.514	18.5197	0.0656836	3.511		-4.6626	25.3269		0.0809732	ecEMT_6
E11	681	PGR	22.041		TRUE	22.041			A5	681	GAPDH	18.588		TRUE	18.588			0
E12	681	PGR	21.979		TRUE	21.979			A6	681	GAPDH	18.457		TRUE	18.457			0
F1	682	PGR	19.83		TRUE	19.83	19.9403	0.0957096	A7	682	GAPDH	18.178		TRUE	18.178	18.1977	0.0244199	1.74267		-6.43093	86.2787		0.0987758		´+E2
F2	682	PGR	20.001		TRUE	20.001			A8	682	GAPDH	18.225		TRUE	18.225			0
F3	682	PGR	19.99		TRUE	19.99			A9	682	GAPDH	18.19		TRUE	18.19			0
F4	683	PGR	22.068		TRUE	22.068	22.099	0.037027	A10	683	GAPDH	18.082		TRUE	18.082	18.076	0.0502693	4.023							´+E2+cAMP+P4
F5	683	PGR	22.14		TRUE	22.14			A11	683	GAPDH	18.123		TRUE	18.123			0
F6	683	PGR	22.089		TRUE	22.089			A12	683	GAPDH	18.023		TRUE	18.023			0
F7	684	PGR	21.524		TRUE	21.524	21.511	0.0439659	B1	684	GAPDH	17.987		TRUE	17.987	18.014	0.0260576	3.497							´+E2+cAMP+P4+XAV939
F8	684	PGR	21.547		TRUE	21.547			B2	684	GAPDH	18.016		TRUE	18.016			0
F9	684	PGR	21.462		TRUE	21.462			B3	684	GAPDH	18.039		TRUE	18.039			0
F1	651	PGR	30.55		TRUE	30.55	30.7783	0.225074	A7	651	GAPDH	17.759		TRUE	17.759	17.8877	0.121327	12.8907		4.71707	0.0380208		0.255693	euEMT_5
F2	651	PGR	30.785		TRUE	30.785			A8	651	GAPDH	18		TRUE	18			0
F3	651	PGR	31		TRUE	31			A9	651	GAPDH	17.904		TRUE	17.904			0
F4	652	PGR	26.33		TRUE	26.33	26.305	0.0334515	A10	652	GAPDH	17.494		TRUE	17.494	17.416	0.110309	8.889		0.7154	0.609036		0.115269		´+E2
F5	652	PGR	26.267		TRUE	26.267			A11	652	GAPDH	17.338		TRUE	17.338			0
F6	652	PGR	26.318		TRUE	26.318			A12	652	GAPDH	18.2	x	FALSE				0
F7	653	PGR	26.921		TRUE	26.921	26.9115	0.013435	B1	653	GAPDH	17.648		TRUE	17.648	17.6737	0.0369369	9.23783							´+E2+cAMP+P4
F8	653	PGR	26.395	x	FALSE				B2	653	GAPDH	17.716		TRUE	17.716			0
F9	653	PGR	26.902		TRUE	26.902			B3	653	GAPDH	17.657		TRUE	17.657			0
F10	654	PGR	30.302		TRUE	30.302	30.2097	0.116337	B4	654	GAPDH	18.081		TRUE	18.081	18.0573	0.15982	12.1523							´+E2+cAMP+P4+XAV939
F11	654	PGR	30.079		TRUE	30.079			B5	654	GAPDH	18.204		TRUE	18.204			0
F12	654	PGR	30.248		TRUE	30.248			B6	654	GAPDH	17.887		TRUE	17.887			0
E7	711	PGR	33	x	FALSE		32.668	0.0325269	A1	711	GAPDH	19.548		TRUE	19.548	19.5177	0.033946	13.1503		4.97673	0.0317581		0.0470142	euEMT_7
E8	711	PGR	32.645		TRUE	32.645			A2	711	GAPDH	19.481		TRUE	19.481			0
E9	711	PGR	32.691		TRUE	32.691			A3	711	GAPDH	19.524		TRUE	19.524			0
E10	712	PGR	26.575		TRUE	26.575	26.6287	0.0474377	A4	712	GAPDH	18.629		TRUE	18.629	18.5993	0.0496622	8.02933		-0.144267	1.10517		0.068678		´+E2
E11	712	PGR	26.665		TRUE	26.665			A5	712	GAPDH	18.542		TRUE	18.542			0
E12	712	PGR	26.646		TRUE	26.646			A6	712	GAPDH	18.627		TRUE	18.627			0
F1	713	PGR	27.486		TRUE	27.486	27.562	0.0802994	A7	713	GAPDH	18.596		TRUE	18.596	18.6653	0.0750355	8.89667							´+E2+cAMP+P4
F2	713	PGR	27.554		TRUE	27.554			A8	713	GAPDH	18.655		TRUE	18.655			0
F3	713	PGR	27.646		TRUE	27.646			A9	713	GAPDH	18.745		TRUE	18.745			0
F4	714	PGR	28.331		TRUE	28.331	28.2973	0.0407717	A10	714	GAPDH	18.856		TRUE	18.856	18.9467	0.0789261	9.35067							´+E2+cAMP+P4+XAV939
F5	714	PGR	28.252		TRUE	28.252			A11	714	GAPDH	19		TRUE	19			0
F6	714	PGR	28.309		TRUE	28.309			A12	714	GAPDH	18.984		TRUE	18.984			0
F7	721	PGR	28.578		TRUE	28.578	28.6173	0.0564388	B1	721	GAPDH	20.048		TRUE	20.048	20.259	0.235463	8.35833		0.184733	0.879812		0.242133	EMT_3
F8	721	PGR	28.592		TRUE	28.592			B2	721	GAPDH	20.513		TRUE	20.513			0
F9	721	PGR	28.682		TRUE	28.682			B3	721	GAPDH	20.216		TRUE	20.216			0
F10	722	PGR	25.509		TRUE	25.509	25.3827	0.1095	B4	722	GAPDH	20.346		TRUE	20.346	20.2647	0.174818	5.118		-3.0556	8.31433		0.206281		´+E2
F11	722	PGR	25.315		TRUE	25.315			B5	722	GAPDH	20.384		TRUE	20.384			0
F12	722	PGR	25.324		TRUE	25.324			B6	722	GAPDH	20.064		TRUE	20.064			0
E7	723	PGR	25.195		TRUE	25.195	25.1997	0.0107858	A1	723	GAPDH	19.115		TRUE	19.115	19.1637	0.047543	6.036							´+E2+cAMP+P4
E8	723	PGR	25.212		TRUE	25.212			A2	723	GAPDH	19.166		TRUE	19.166			0
E9	723	PGR	25.192		TRUE	25.192			A3	723	GAPDH	19.21		TRUE	19.21			0
E10	724	PGR	26.403		TRUE	26.403	26.3647	0.0348186	A4	724	GAPDH	19.596		TRUE	19.596	19.6303	0.0302379	6.73433							´+E2+cAMP+P4+XAV939
E11	724	PGR	26.335		TRUE	26.335			A5	724	GAPDH	19.653		TRUE	19.653			0
E12	724	PGR	26.356		TRUE	26.356			A6	724	GAPDH	19.642		TRUE	19.642			0
NT
Max value	#REF!
Min value	#REF!

## Sheet: ESR1_E2
Effects of P4 +- XAV939 on ESR1 expression
specific gene(s)									GAPDH
Well	cDNA	primer set	Ct	throw out	is nontext	logical test	Mean	Std. Dev.	Well	cDNA	primer	Ct	throw out	is nontext	logical test	Mean	Std. Dev.	ΔCt	ΔCt MeanGene internal control	ΔΔCt Reference (sample - Ctrl)	Fold change		StdDev				EMT endometrium of patient without endometriosis	euEMT eutopic endometrium of endometriosis patient	ecEMT ectopic endometrium of endometriosis patient
B7	511	ESR1	23.778		TRUE	23.778	23.765	0.0635059	A1	511	GAPDH	18.024		TRUE	18.024	18.0097	0.0126623		6.1816					EMT_1
B8	511	ESR1	23.696		TRUE	23.696			A2	511	GAPDH	18.005		TRUE	18.005
B9	511	ESR1	23.821		TRUE	23.821			A3	511	GAPDH	18		TRUE	18
B10	512	ESR1	24.347		TRUE	24.347	24.3047	0.0402036	A4	512	GAPDH	17.383		TRUE	17.383	17.3327	0.0811932	6.972		0.7904	0.578184		0.0906017		´+E2
B11	512	ESR1	24.3		TRUE	24.3			A5	512	GAPDH	17.376		TRUE	17.376
B12	512	ESR1	24.267		TRUE	24.267			A6	512	GAPDH	17.239		TRUE	17.239
C1	513	ESR1	24.242		TRUE	24.242	24.237	0.00781025	A7	513	GAPDH	17.121		TRUE	17.121	17.1437	0.0211975	7.09333		0.911733	0.531546		0.0225906		´+E2+cAMP+P4
C2	513	ESR1	24.228		TRUE	24.228			A8	513	GAPDH	17.163		TRUE	17.163												Threshold: 40
C3	513	ESR1	24.241		TRUE	24.241			A9	513	GAPDH	17.147		TRUE	17.147
C4	521	ESR1	24.408		TRUE	24.408	24.373	0.0345109	A10	521	GAPDH	18.011		TRUE	18.011	17.898	0.125455							ecEMT_4
C5	521	ESR1	24.372		TRUE	24.372			A11	521	GAPDH	17.92		TRUE	17.92
C6	521	ESR1	24.339		TRUE	24.339			A12	521	GAPDH	17.763		TRUE	17.763
C7	522	ESR1	24.817		TRUE	24.817	24.805	0.0326956	B1	522	GAPDH	17.366		TRUE	17.366	17.387	0.0416773	7.418		1.2364	0.42443		0.0529717		´+E2
C8	522	ESR1	24.83		TRUE	24.83			B2	522	GAPDH	17.435		TRUE	17.435
C9	522	ESR1	24.768		TRUE	24.768			B3	522	GAPDH	17.36		TRUE	17.36
C10	523	ESR1	24.483		TRUE	24.483	24.4823	0.0580029	B4	523	GAPDH	17.591		TRUE	17.591	17.5603	0.026727	6.922		0.7404	0.598573		0.0638644		´+E2+cAMP+P4
C11	523	ESR1	24.424		TRUE	24.424			B5	523	GAPDH	17.548		TRUE	17.548
C12	523	ESR1	24.54		TRUE	24.54			B6	523	GAPDH	17.542		TRUE	17.542
B7	531	ESR1	24.52		TRUE	24.52	24.491	0.029	A1	531	GAPDH	17.446		TRUE	17.446	17.4937	0.0614356							ecEMT_5
B8	531	ESR1	24.462		TRUE	24.462			A2	531	GAPDH	17.563		TRUE	17.563
B9	531	ESR1	24.491		TRUE	24.491			A3	531	GAPDH	17.472		TRUE	17.472
B10	532	ESR1	25.257		TRUE	25.257	25.2283	0.0267644	A4	532	GAPDH	18.019		TRUE	18.019	17.9533	0.0808723	7.275		1.0934	0.468656		0.0851861		´+E2
B11	532	ESR1	25.204		TRUE	25.204			A5	532	GAPDH	17.978		TRUE	17.978
B12	532	ESR1	25.224		TRUE	25.224			A6	532	GAPDH	17.863		TRUE	17.863
C1	533	ESR1	24.693		TRUE	24.693	24.662	0.0377227	A7	533	GAPDH	17.325		TRUE	17.325	17.3137	0.0250067	7.34833		1.16673	0.445429		0.0452585		´+E2+cAMP+P4
C2	533	ESR1	24.673		TRUE	24.673			A8	533	GAPDH	17.331		TRUE	17.331
C3	533	ESR1	24.62		TRUE	24.62			A9	533	GAPDH	17.285		TRUE	17.285
C4	534	ESR1	24.751		TRUE	24.751	24.7007	0.0469716	A10	534	GAPDH	17.288		TRUE	17.288	17.261	0.0583866	7.43967		1.25807	0.418104		0.0749355		´+E2+cAMP+P4+XAV939
C5	534	ESR1	24.658		TRUE	24.658			A11	534	GAPDH	17.194		TRUE	17.194
C6	534	ESR1	24.693		TRUE	24.693			A12	534	GAPDH	17.301		TRUE	17.301
C7	541	ESR1	24.428		TRUE	24.428	24.4363	0.0198578	B1	541	GAPDH	18.534		TRUE	18.534	18.4807	0.0520513							euEMT_6
C8	541	ESR1	24.422		TRUE	24.422			B2	541	GAPDH	18.478		TRUE	18.478
C9	541	ESR1	24.459		TRUE	24.459			B3	541	GAPDH	18.43		TRUE	18.43
C10	542	ESR1	24.363		TRUE	24.363	24.3403	0.0202567	B4	542	GAPDH	17.558		TRUE	17.558	17.5497	0.0688791	6.79067		0.609067	0.655621		0.071796		´+E2
C11	542	ESR1	24.334		TRUE	24.334			B5	542	GAPDH	17.614		TRUE	17.614
C12	542	ESR1	24.324		TRUE	24.324			B6	542	GAPDH	17.477		TRUE	17.477
B7	543	ESR1	25		TRUE	25	24.9997	0.00950438	A1	543	GAPDH	17.897	x	FALSE		17.646	0.0353553	7.35367		1.17207	0.443785		0.0366106		´+E2+cAMP+P4
B8	543	ESR1	24.99		TRUE	24.99			A2	543	GAPDH	17.621		TRUE	17.621
B9	543	ESR1	25.009		TRUE	25.009			A3	543	GAPDH	17.671		TRUE	17.671
B10	544	ESR1	24.599		TRUE	24.599	24.552	0.0432088	A4	544	GAPDH	18.507		TRUE	18.507	18.4753	0.0275379	6.07667		-0.104933	1.07544		0.051238		´+E2+cAMP+P4+XAV939
B11	544	ESR1	24.514		TRUE	24.514			A5	544	GAPDH	18.457		TRUE	18.457
B12	544	ESR1	24.543		TRUE	24.543			A6	544	GAPDH	18.462		TRUE	18.462
C1	551	ESR1	22.452		TRUE	22.452	22.417	0.0365923	A7	551	GAPDH	18.078		TRUE	18.078	18.115	0.0320468							ecEMT_6
C2	551	ESR1	22.379		TRUE	22.379			A8	551	GAPDH	18.134		TRUE	18.134
C3	551	ESR1	22.42		TRUE	22.42			A9	551	GAPDH	18.133		TRUE	18.133
C4	552	ESR1	23.002		TRUE	23.002	22.981	0.0238956	A10	552	GAPDH	17.198		TRUE	17.198	17.188	0.01249	5.793		-0.3886	1.30912		0.0269629		´+E2
C5	552	ESR1	22.986		TRUE	22.986			A11	552	GAPDH	17.192		TRUE	17.192
C6	552	ESR1	22.955		TRUE	22.955			A12	552	GAPDH	17.174		TRUE	17.174
C7	553	ESR1	24.087		TRUE	24.087	24.04	0.0409512	B1	553	GAPDH	17.978		TRUE	17.978	17.852	0.114293	6.188		0.0064	0.995574		0.121408		´+E2+cAMP+P4
C8	553	ESR1	24.012		TRUE	24.012			B2	553	GAPDH	17.823		TRUE	17.823
C9	553	ESR1	24.021		TRUE	24.021			B3	553	GAPDH	17.755		TRUE	17.755
C10	554	ESR1	22.979		TRUE	22.979	22.9967	0.0155027	B4	554	GAPDH	18.037		TRUE	18.037	17.934	0.117512	5.06267		-1.11893	2.17186		0.11853		´+E2+cAMP+P4+XAV939
C11	554	ESR1	23.003		TRUE	23.003			B5	554	GAPDH	17.806		TRUE	17.806
C12	554	ESR1	23.008		TRUE	23.008			B6	554	GAPDH	17.959		TRUE	17.959
B7	611	ESR1	24.205		TRUE	24.205	24.205	0.006	A1	611	GAPDH	19.58		TRUE	19.58	19.4367	0.140586	4.76833						EMT_1
B8	611	ESR1	24.211		TRUE	24.211			A2	611	GAPDH	19.299		TRUE	19.299
B9	611	ESR1	24.199		TRUE	24.199			A3	611	GAPDH	19.431		TRUE	19.431
B10	612	ESR1	24.514		TRUE	24.514	24.5693	0.0480867	A4	612	GAPDH	18.898		TRUE	18.898	18.9087	0.0864947	5.66067		-0.520933	1.43488		0.098963		´+E2
B11	612	ESR1	24.601		TRUE	24.601			A5	612	GAPDH	19		TRUE	19
B12	612	ESR1	24.593		TRUE	24.593			A6	612	GAPDH	18.828		TRUE	18.828
C1	613	ESR1	24.377		TRUE	24.377	24.3973	0.0309892	A7	613	GAPDH	19.07		TRUE	19.07	19.0863	0.0151767	5.311		-0.8706	1.82842		0.034506		´+E2+cAMP+P4
C2	613	ESR1	24.433		TRUE	24.433			A8	613	GAPDH	19.1		TRUE	19.1
C3	613	ESR1	24.382		TRUE	24.382			A9	613	GAPDH	19.089		TRUE	19.089
C4	614	ESR1	23.644		TRUE	23.644	23.64	0.0262298	A10	614	GAPDH	18.768		TRUE	18.768	18.6623	0.102647	4.97767		-1.20393	2.30367		0.105945		´+E2+cAMP+P4+XAV939
C5	614	ESR1	23.612		TRUE	23.612			A11	614	GAPDH	18.656		TRUE	18.656
C6	614	ESR1	23.664		TRUE	23.664			A12	614	GAPDH	18.563		TRUE	18.563
C7	621	ESR1	25.177		TRUE	25.177	25.0157	0.154098	B1	621	GAPDH	19.075		TRUE	19.075	19.0817	0.0246847	5.934						EMT_2
C8	621	ESR1	25		TRUE	25			B2	621	GAPDH	19.109		TRUE	19.109
C9	621	ESR1	24.87		TRUE	24.87			B3	621	GAPDH	19.061		TRUE	19.061
C10	622	ESR1	24.999		TRUE	24.999	25.0263	0.183533	B4	622	GAPDH	18.017		TRUE	18.017	18.0027	0.0214554	7.02367		0.842067	0.557844		0.184783		´+E2
C11	622	ESR1	24.858		TRUE	24.858			B5	622	GAPDH	18.013		TRUE	18.013
C12	622	ESR1	25.222		TRUE	25.222			B6	622	GAPDH	17.978		TRUE	17.978
B7	623	ESR1	25.442		TRUE	25.442	25.4563	0.0183394	A1	623	GAPDH	19		TRUE	19	18.9047	0.122871	6.55167		0.370067	0.773747		0.124232		´+E2+cAMP+P4
B8	623	ESR1	25.45		TRUE	25.45			A2	623	GAPDH	18.766		TRUE	18.766
B9	623	ESR1	25.477		TRUE	25.477			A3	623	GAPDH	18.948		TRUE	18.948
B10	631	ESR1	24.747		TRUE	24.747	24.721	0.0927739	A4	631	GAPDH	18.344		TRUE	18.344	18.3623	0.0251462	6.35867						EMT_3
B11	631	ESR1	24.798		TRUE	24.798			A5	631	GAPDH	18.391		TRUE	18.391
B12	631	ESR1	24.618		TRUE	24.618			A6	631	GAPDH	18.352		TRUE	18.352
C1	632	ESR1	25.064		TRUE	25.064	25.0483	0.0171561	A7	632	GAPDH	18.455		TRUE	18.455	18.5233	0.0752618	6.525		0.3434	0.788182		0.0771924		´+E2
C2	632	ESR1	25.03		TRUE	25.03			A8	632	GAPDH	18.604		TRUE	18.604
C3	632	ESR1	25.051		TRUE	25.051			A9	632	GAPDH	18.511		TRUE	18.511
C4	633	ESR1	25.251		TRUE	25.251	25.2157	0.050362	A10	633	GAPDH	19.036		TRUE	19.036	18.968	0.119516	6.24767		0.0660667	0.955239		0.129693		´+E2+cAMP+P4
C5	633	ESR1	25.158		TRUE	25.158			A11	633	GAPDH	19.038		TRUE	19.038
C6	633	ESR1	25.238		TRUE	25.238			A12	633	GAPDH	18.83		TRUE	18.83
C7	641	ESR1	24.861		TRUE	24.861	24.8077	0.0540123	B1	641	GAPDH	18.768		TRUE	18.768	18.8247	0.0491155	5.983						ecEMT_4
C8	641	ESR1	24.753		TRUE	24.753			B2	641	GAPDH	18.855		TRUE	18.855
C9	641	ESR1	24.809		TRUE	24.809			B3	641	GAPDH	18.851		TRUE	18.851
C10	642	ESR1	25.272		TRUE	25.272	25.2637	0.0529937	B4	642	GAPDH	18.867		TRUE	18.867	18.772	0.0900056	6.49167		0.310067	0.806604		0.104448		´+E2
C11	642	ESR1	25.312		TRUE	25.312			B5	642	GAPDH	18.761		TRUE	18.761
C12	642	ESR1	25.207		TRUE	25.207			B6	642	GAPDH	18.688		TRUE	18.688
B7	643	ESR1	24.591		TRUE	24.591	24.6107	0.0205508	A1	643	GAPDH	18.676		TRUE	18.676	18.695	0.043715	5.91567		-0.265933	1.20241		0.0483046		´+E2+cAMP+P4
B8	643	ESR1	24.609		TRUE	24.609			A2	643	GAPDH	18.745		TRUE	18.745
B9	643	ESR1	24.632		TRUE	24.632			A3	643	GAPDH	18.664		TRUE	18.664
B10	644	ESR1	24.233		TRUE	24.233	24.286	0.0494874	A4	644	GAPDH	18.577		TRUE	18.577	18.5497	0.0275015	5.73633		-0.445267	1.36157		0.0566157		´+E2+cAMP+P4+XAV939
B11	644	ESR1	24.331		TRUE	24.331			A5	644	GAPDH	18.522		TRUE	18.522
B12	644	ESR1	24.294		TRUE	24.294			A6	644	GAPDH	18.55		TRUE	18.55
C1	651	ESR1	24.443		TRUE	24.443	24.4857	0.0371663	A7	651	GAPDH	17.659		TRUE	17.659	17.6493	0.0819288	6.83633						euEMT_5
C2	651	ESR1	24.503		TRUE	24.503			A8	651	GAPDH	17.563		TRUE	17.563
C3	651	ESR1	24.511		TRUE	24.511			A9	651	GAPDH	17.726		TRUE	17.726
C4	652	ESR1	24.37		TRUE	24.37	24.4023	0.0281129	A10	652	GAPDH	17.174		TRUE	17.174	17.2213	0.0443772	7.181		0.9994	0.500208		0.0525325		´+E2
C5	652	ESR1	24.421		TRUE	24.421			A11	652	GAPDH	17.262		TRUE	17.262
C6	652	ESR1	24.416		TRUE	24.416			A12	652	GAPDH	17.228		TRUE	17.228
C7	653	ESR1	24.317		TRUE	24.317	24.322	0.025865	B1	653	GAPDH	17.432		TRUE	17.432	17.395	0.0478226	6.927		0.7454	0.596502		0.0543691		´+E2+cAMP+P4
C8	653	ESR1	24.299		TRUE	24.299			B2	653	GAPDH	17.412		TRUE	17.412
C9	653	ESR1	24.35		TRUE	24.35			B3	653	GAPDH	17.341		TRUE	17.341
C10	654	ESR1	24.323		TRUE	24.323	24.3473	0.0231157	B4	654	GAPDH	17.679		TRUE	17.679	17.6277	0.0447363	6.71967		0.538067	0.688693		0.0503554		´+E2+cAMP+P4+XAV939
C11	654	ESR1	24.369		TRUE	24.369			B5	654	GAPDH	17.607		TRUE	17.607
C12	654	ESR1	24.35		TRUE	24.35			B6	654	GAPDH	17.597		TRUE	17.597
B7	661	ESR1	25.428		TRUE	25.428	25.418	0.00916515	A1	661	GAPDH	18.533		TRUE	18.533	18.5277	0.0691544	6.89033						ecEMT_5
B8	661	ESR1	25.416		TRUE	25.416			A2	661	GAPDH	18.456		TRUE	18.456
B9	661	ESR1	25.41		TRUE	25.41			A3	661	GAPDH	18.594		TRUE	18.594
B10	662	ESR1	25.197		TRUE	25.197	25.1683	0.03188	A4	662	GAPDH	17.813		TRUE	17.813	17.8253	0.0555368	7.343		1.1614	0.447078		0.0640364		´+E2
B11	662	ESR1	25.174		TRUE	25.174			A5	662	GAPDH	17.777		TRUE	17.777
B12	662	ESR1	25.134		TRUE	25.134			A6	662	GAPDH	17.886		TRUE	17.886
C1	663	ESR1	25.501		TRUE	25.501	25.4997	0.0080829	A7	663	GAPDH	18.58		TRUE	18.58	18.5883	0.0111505	6.91133		0.729733	0.603015		0.013772		´+E2+cAMP+P4
C2	663	ESR1	25.507		TRUE	25.507			A8	663	GAPDH	18.601		TRUE	18.601
C3	663	ESR1	25.491		TRUE	25.491			A9	663	GAPDH	18.584		TRUE	18.584
C4	671	ESR1	24.867		TRUE	24.867	24.8823	0.110799	A10	671	GAPDH	19.155		TRUE	19.155	19.1207	0.0309246	5.76167						euEMT_6
C5	671	ESR1	24.78		TRUE	24.78			A11	671	GAPDH	19.112		TRUE	19.112
C6	671	ESR1	25		TRUE	25			A12	671	GAPDH	19.095		TRUE	19.095
C7	672	ESR1	25.12		TRUE	25.12	25.1187	0.00416333	B1	672	GAPDH	18.656		TRUE	18.656	18.6713	0.0488399	6.44733		0.265733	0.831776		0.049017		´+E2
C8	672	ESR1	25.114		TRUE	25.114			B2	672	GAPDH	18.726		TRUE	18.726
C9	672	ESR1	25.122		TRUE	25.122			B3	672	GAPDH	18.632		TRUE	18.632
C10	673	ESR1	25.261		TRUE	25.261	25.2713	0.0170392	B4	673	GAPDH	19.239		TRUE	19.239	19.1687	0.0628517	6.10267		-0.0789333	1.05624		0.0651204		´+E2+cAMP+P4
C11	673	ESR1	25.262		TRUE	25.262			B5	673	GAPDH	19.149		TRUE	19.149
C12	673	ESR1	25.291		TRUE	25.291			B6	673	GAPDH	19.118		TRUE	19.118
B7	674	ESR1	24.304		TRUE	24.304	24.2947	0.0100664	A1	674	GAPDH	18.387		TRUE	18.387	18.426	0.0497293	5.86867		-0.312933	1.24223		0.0507379		´+E2+cAMP+P4+XAV939
B8	674	ESR1	24.296		TRUE	24.296			A2	674	GAPDH	18.482		TRUE	18.482
B9	674	ESR1	24.284		TRUE	24.284			A3	674	GAPDH	18.409		TRUE	18.409
B10	681	ESR1	23.403		TRUE	23.403	23.369	0.0294618	A4	681	GAPDH	18.514		TRUE	18.514	18.5197	0.0656836	4.84933						ecEMT_6
B11	681	ESR1	23.353		TRUE	23.353			A5	681	GAPDH	18.588		TRUE	18.588
B12	681	ESR1	23.351		TRUE	23.351			A6	681	GAPDH	18.457		TRUE	18.457
C1	682	ESR1	23.6		TRUE	23.6	23.5467	0.0461988	A7	682	GAPDH	18.178		TRUE	18.178	18.1977	0.0244199	5.349		-0.8326	1.78089		0.0522558		´+E2
C2	682	ESR1	23.521		TRUE	23.521			A8	682	GAPDH	18.225		TRUE	18.225
C3	682	ESR1	23.519		TRUE	23.519			A9	682	GAPDH	18.19		TRUE	18.19
C4	683	ESR1	24.307		TRUE	24.307	24.2863	0.0196044	A10	683	GAPDH	18.082		TRUE	18.082	18.076	0.0502693	6.21033		0.0287333	0.980281		0.0539568		´+E2+cAMP+P4
C5	683	ESR1	24.284		TRUE	24.284			A11	683	GAPDH	18.123		TRUE	18.123
C6	683	ESR1	24.268		TRUE	24.268			A12	683	GAPDH	18.023		TRUE	18.023
C7	684	ESR1	22.545		TRUE	22.545	22.6197	0.0708684	B1	684	GAPDH	17.987		TRUE	17.987	18.014	0.0260576	4.60567		-1.57593	2.98128		0.0755072		´+E2+cAMP+P4+XAV939
C8	684	ESR1	22.628		TRUE	22.628			B2	684	GAPDH	18.016		TRUE	18.016
C9	684	ESR1	22.686		TRUE	22.686			B3	684	GAPDH	18.039		TRUE	18.039
B7	711	ESR1	25.207		TRUE	25.207	25.2847	0.0730502	A1	711	GAPDH	19.548		TRUE	19.548	19.5177	0.033946	5.767						euEMT_7
B8	711	ESR1	25.295		TRUE	25.295			A2	711	GAPDH	19.481		TRUE	19.481
B9	711	ESR1	25.352		TRUE	25.352			A3	711	GAPDH	19.524		TRUE	19.524
B10	712	ESR1	25		TRUE	25	25.0493	0.0436616	A4	712	GAPDH	18.629		TRUE	18.629	18.5993	0.0496622	6.45		0.2684	0.83024		0.0661261		´+E2
B11	712	ESR1	25.083		TRUE	25.083			A5	712	GAPDH	18.542		TRUE	18.542
B12	712	ESR1	25.065		TRUE	25.065			A6	712	GAPDH	18.627		TRUE	18.627
C1	713	ESR1	25.749		TRUE	25.749	25.717	0.0589237	A7	713	GAPDH	18.596		TRUE	18.596	18.6653	0.0750355	7.05167		0.870067	0.547122		0.0954061		´+E2+cAMP+P4
C2	713	ESR1	25.753		TRUE	25.753			A8	713	GAPDH	18.655		TRUE	18.655
C3	713	ESR1	25.649		TRUE	25.649			A9	713	GAPDH	18.745		TRUE	18.745
C4	714	ESR1	25.137		TRUE	25.137	25.117	0.0180278	A10	714	GAPDH	18.856		TRUE	18.856	18.9467	0.0789261	6.17033		-0.0112667	1.00784		0.0809588		´+E2+cAMP+P4+XAV939
C5	714	ESR1	25.112		TRUE	25.112			A11	714	GAPDH	19		TRUE	19
C6	714	ESR1	25.102		TRUE	25.102			A12	714	GAPDH	18.984		TRUE	18.984
C7	721	ESR1	24.645		TRUE	24.645	24.6243	0.0185831	B1	721	GAPDH	20.048		TRUE	20.048	20.259	0.235463	4.36533						EMT_3
C8	721	ESR1	24.609		TRUE	24.609			B2	721	GAPDH	20.513		TRUE	20.513
C9	721	ESR1	24.619		TRUE	24.619			B3	721	GAPDH	20.216		TRUE	20.216
C10	722	ESR1	24.969		TRUE	24.969	24.9913	0.0207445	B4	722	GAPDH	20.346		TRUE	20.346	20.2647	0.174818	4.72667		-1.45493	2.74144		0.176045		´+E2
C11	722	ESR1	25.01		TRUE	25.01			B5	722	GAPDH	20.384		TRUE	20.384
C12	722	ESR1	24.995		TRUE	24.995			B6	722	GAPDH	20.064		TRUE	20.064
B7	723	ESR1	24.513		TRUE	24.513	24.5823	0.103254	A1	723	GAPDH	19.115		TRUE	19.115	19.1637	0.047543	5.41867		-0.762933	1.69694		0.113674		´+E2+cAMP+P4
B8	723	ESR1	24.533		TRUE	24.533			A2	723	GAPDH	19.166		TRUE	19.166
B9	723	ESR1	24.701		TRUE	24.701			A3	723	GAPDH	19.21		TRUE	19.21
B10	724	ESR1	23.994		TRUE	23.994	24.0237	0.0462853	A4	724	GAPDH	19.596		TRUE	19.596	19.6303	0.0302379	4.39333		-1.78827	3.454		0.0552871		´+E2+cAMP+P4+XAV939
B11	724	ESR1	24		TRUE	24			A5	724	GAPDH	19.653		TRUE	19.653
B12	724	ESR1	24.077		TRUE	24.077			A6	724	GAPDH	19.642		TRUE	19.642

## Sheet: ESR2_E2
Effects of P4 +- XAV939 on ESR2 expression
specific gene(s)									GAPDH
Well	cDNA	primer set	Ct	throw out	is nontext	logical test	Mean	Std. Dev.	Well	cDNA	primer	Ct	throw out	is nontext	logical test	Mean	Std. Dev.	ΔCt	ΔCt MeanGene internal control	ΔΔCt Reference (sample - Ctrl)	Fold change		StdDev				EMT endometrium of patient without endometriosis	euEMT eutopic endometrium of endometriosis patient	ecEMT ectopic endometrium of endometriosis patient
D1	511	ESR2	Undet.	x	FALSE		35.009	1.15824	A1	511	GAPDH	18.024		TRUE	18.024	18.0097	0.0126623		15.0375					EMT_1
D2	511	ESR2	35.828		TRUE	35.828			A2	511	GAPDH	18.005		TRUE	18.005
D3	511	ESR2	34.19		TRUE	34.19			A3	511	GAPDH	18		TRUE	18
D4	512	ESR2	33.333		TRUE	33.333	33.3085	0.0346482	A4	512	GAPDH	17.383		TRUE	17.383	17.3327	0.0811932	15.9758		0.938333	0.521835		0.088277		´+E2
D5	512	ESR2	32.388	x	FALSE				A5	512	GAPDH	17.376		TRUE	17.376
D6	512	ESR2	33.284		TRUE	33.284			A6	512	GAPDH	17.239		TRUE	17.239
D7	513	ESR2	31.607	x	FALSE		32.4755	0.314663	A7	513	GAPDH	17.121		TRUE	17.121	17.1437	0.0211975	15.3318		0.294333	0.815449		0.315376		´+E2+cAMP+P4
D8	513	ESR2	32.253		TRUE	32.253			A8	513	GAPDH	17.163		TRUE	17.163												Threshold: 40
D9	513	ESR2	32.698		TRUE	32.698			A9	513	GAPDH	17.147		TRUE	17.147
D10	521	ESR2	34.918		TRUE	34.918	35.459	0.76509	A10	521	GAPDH	18.011		TRUE	18.011	17.898	0.125455							ecEMT_4
D11	521	ESR2	36		TRUE	36			A11	521	GAPDH	17.92		TRUE	17.92
D12	521	ESR2	33.546	x	FALSE				A12	521	GAPDH	17.763		TRUE	17.763
E1	522	ESR2	34.308	x	FALSE		33.5215	0.0912168	B1	522	GAPDH	17.366		TRUE	17.366	17.387	0.0416773	16.1345		1.097	0.467488		0.100287		´+E2
E2	522	ESR2	33.457		TRUE	33.457			B2	522	GAPDH	17.435		TRUE	17.435
E3	522	ESR2	33.586		TRUE	33.586			B3	522	GAPDH	17.36		TRUE	17.36
E4	523	ESR2	35.02		TRUE	35.02	35.084	0.0905097	B4	523	GAPDH	17.591		TRUE	17.591	17.5603	0.026727	17.5237		2.48617	0.17848		0.0943734		´+E2+cAMP+P4
E5	523	ESR2	35.148		TRUE	35.148			B5	523	GAPDH	17.548		TRUE	17.548
E6	523	ESR2	34.212	x	FALSE				B6	523	GAPDH	17.542		TRUE	17.542
D1	531	ESR2	33.158		TRUE	33.158	33.653	0.700036	A1	531	GAPDH	17.446		TRUE	17.446	17.4937	0.0614356							ecEMT_5
D2	531	ESR2	34.148		TRUE	34.148			A2	531	GAPDH	17.563		TRUE	17.563
D3	531	ESR2	Undet.	x	FALSE				A3	531	GAPDH	17.472		TRUE	17.472
D4	532	ESR2	33.921	x	FALSE		35.2485	0.101116	A4	532	GAPDH	18.019		TRUE	18.019	17.9533	0.0808723	17.2952		2.25767	0.20911		0.129479		´+E2
D5	532	ESR2	35.177		TRUE	35.177			A5	532	GAPDH	17.978		TRUE	17.978
D6	532	ESR2	35.32		TRUE	35.32			A6	532	GAPDH	17.863		TRUE	17.863
D7	533	ESR2	33.722	x	FALSE		32.7005	0.351432	A7	533	GAPDH	17.325		TRUE	17.325	17.3137	0.0250067	15.3868		0.349333	0.784947		0.352321		´+E2+cAMP+P4
D8	533	ESR2	32.452		TRUE	32.452			A8	533	GAPDH	17.331		TRUE	17.331
D9	533	ESR2	32.949		TRUE	32.949			A9	533	GAPDH	17.285		TRUE	17.285
D10	534	ESR2	33.118		TRUE	33.118	33.619	0.708521	A10	534	GAPDH	17.288		TRUE	17.288	17.261	0.0583866	16.358		1.3205	0.400396		0.710923		´+E2+cAMP+P4+XAV939
D11	534	ESR2	37.1	x	FALSE				A11	534	GAPDH	17.194		TRUE	17.194
D12	534	ESR2	34.12		TRUE	34.12			A12	534	GAPDH	17.301		TRUE	17.301
E1	541	ESR2	33.435		TRUE	33.435	33.738	0.428507	B1	541	GAPDH	18.534		TRUE	18.534	18.4807	0.0520513							euEMT_6
E2	541	ESR2	35.176	x	FALSE				B2	541	GAPDH	18.478		TRUE	18.478
E3	541	ESR2	34.041		TRUE	34.041			B3	541	GAPDH	18.43		TRUE	18.43
E7	542	ESR2	34.28		TRUE	34.28	34.2635	0.0233345	B4	542	GAPDH	17.558		TRUE	17.558	17.5497	0.0688791	16.7138		1.67633	0.312877		0.0727244		´+E2
E8	542	ESR2	35.667	x	FALSE				B5	542	GAPDH	17.614		TRUE	17.614
E9	542	ESR2	34.247		TRUE	34.247			B6	542	GAPDH	17.477		TRUE	17.477
D1	543	ESR2	33.431		TRUE	33.431	33.4645	0.0473762	A1	543	GAPDH	17.897	x	FALSE		17.646	0.0353553	15.8185		0.781	0.581963		0.0591143		´+E2+cAMP+P4
D2	543	ESR2	33.498		TRUE	33.498			A2	543	GAPDH	17.621		TRUE	17.621
D3	543	ESR2	33.115	x	FALSE				A3	543	GAPDH	17.671		TRUE	17.671
D4	544	ESR2	33.598		TRUE	33.598	33.7025	0.147785	A4	544	GAPDH	18.507		TRUE	18.507	18.4753	0.0275379	15.2272		0.189667	0.876808		0.150329		´+E2+cAMP+P4+XAV939
D5	544	ESR2	33.807		TRUE	33.807			A5	544	GAPDH	18.457		TRUE	18.457
D6	544	ESR2	33.058	x	FALSE				A6	544	GAPDH	18.462		TRUE	18.462
D7	551	ESR2	32.495		TRUE	32.495	32.5775	0.116673	A7	551	GAPDH	18.078		TRUE	18.078	18.115	0.0320468							ecEMT_6
D8	551	ESR2	32.66		TRUE	32.66			A8	551	GAPDH	18.134		TRUE	18.134
D9	551	ESR2	33.363	x	FALSE				A9	551	GAPDH	18.133		TRUE	18.133
D10	552	ESR2	31.487		TRUE	31.487	31.432	0.0483839	A10	552	GAPDH	17.198		TRUE	17.198	17.188	0.01249	14.244		-0.7935	1.73327		0.04997		´+E2
D11	552	ESR2	31.396		TRUE	31.396			A11	552	GAPDH	17.192		TRUE	17.192
D12	552	ESR2	31.413		TRUE	31.413			A12	552	GAPDH	17.174		TRUE	17.174
E1	553	ESR2	30.069		TRUE	30.069	29.9977	0.0686756	B1	553	GAPDH	17.978		TRUE	17.978	17.852	0.114293	12.1457		-2.89183	7.42213		0.133339		´+E2+cAMP+P4
E2	553	ESR2	29.932		TRUE	29.932			B2	553	GAPDH	17.823		TRUE	17.823
E3	553	ESR2	29.992		TRUE	29.992			B3	553	GAPDH	17.755		TRUE	17.755
E4	554	ESR2	28.263		TRUE	28.263	28.3957	0.137755	B4	554	GAPDH	18.037		TRUE	18.037	17.934	0.117512	10.4617		-4.57583	23.8486		0.181067		´+E2+cAMP+P4+XAV939
E5	554	ESR2	28.386		TRUE	28.386			B5	554	GAPDH	17.806		TRUE	17.806
E6	554	ESR2	28.538		TRUE	28.538			B6	554	GAPDH	17.959		TRUE	17.959
D1	611	ESR2	33.178		TRUE	33.178	33.5855	0.576292	A1	611	GAPDH	19.58		TRUE	19.58	19.4367	0.140586	14.1488						EMT_1
D2	611	ESR2	35.033	x	FALSE				A2	611	GAPDH	19.299		TRUE	19.299
D3	611	ESR2	33.993		TRUE	33.993			A3	611	GAPDH	19.431		TRUE	19.431
D4	612	ESR2	31.509	x	FALSE		32.028	0.00424264	A4	612	GAPDH	18.898		TRUE	18.898	18.9087	0.0864947	13.1193		-1.91817	3.77942		0.0865987		´+E2
D5	612	ESR2	32.031		TRUE	32.031			A5	612	GAPDH	19		TRUE	19
D6	612	ESR2	32.025		TRUE	32.025			A6	612	GAPDH	18.828		TRUE	18.828
D7	613	ESR2	29.13		TRUE	29.13	29.0527	0.0725902	A7	613	GAPDH	19.07		TRUE	19.07	19.0863	0.0151767	9.96633		-5.07117	33.6181		0.0741597		´+E2+cAMP+P4
D8	613	ESR2	28.986		TRUE	28.986			A8	613	GAPDH	19.1		TRUE	19.1
D9	613	ESR2	29.042		TRUE	29.042			A9	613	GAPDH	19.089		TRUE	19.089
D10	614	ESR2	29.228		TRUE	29.228	29.2165	0.0162635	A10	614	GAPDH	18.768		TRUE	18.768	18.6623	0.102647	10.5542		-4.48333	22.3675		0.103927		´+E2+cAMP+P4+XAV939
D11	614	ESR2	29.205		TRUE	29.205			A11	614	GAPDH	18.656		TRUE	18.656
D12	614	ESR2	29.462	x	FALSE				A12	614	GAPDH	18.563		TRUE	18.563
E1	621	ESR2	34.015		TRUE	34.015	33.6615	0.499924	B1	621	GAPDH	19.075		TRUE	19.075	19.0817	0.0246847	14.5798						EMT_2
E2	621	ESR2	33.308		TRUE	33.308			B2	621	GAPDH	19.109		TRUE	19.109
E3	621	ESR2	36	x	FALSE				B3	621	GAPDH	19.061		TRUE	19.061
E4	622	ESR2	33.724		TRUE	33.724	33.794	0.0989949	B4	622	GAPDH	18.017		TRUE	18.017	18.0027	0.0214554	15.7913		0.753833	0.593026		0.101293		´+E2
E5	622	ESR2	33.864		TRUE	33.864			B5	622	GAPDH	18.013		TRUE	18.013
E6	622	ESR2	33.024	x	FALSE				B6	622	GAPDH	17.978		TRUE	17.978
D1	623	ESR2	33.965		TRUE	33.965	33.972	0.00989949	A1	623	GAPDH	19		TRUE	19	18.9047	0.122871	15.0673		0.0298333	0.979533		0.123269		´+E2+cAMP+P4
D2	623	ESR2	33.357	x	FALSE				A2	623	GAPDH	18.766		TRUE	18.766
D3	623	ESR2	33.979		TRUE	33.979			A3	623	GAPDH	18.948		TRUE	18.948
D4	631	ESR2	34.021		TRUE	34.021	34.0275	0.00919239	A4	631	GAPDH	18.344		TRUE	18.344	18.3623	0.0251462	15.6652						EMT_3
D5	631	ESR2	34.034		TRUE	34.034			A5	631	GAPDH	18.391		TRUE	18.391
D6	631	ESR2	34.462	x	FALSE				A6	631	GAPDH	18.352		TRUE	18.352
D7	632	ESR2	35.767	x	FALSE		34.378	0.236174	A7	632	GAPDH	18.455		TRUE	18.455	18.5233	0.0752618	15.8547		0.817167	0.567555		0.247876		´+E2
D8	632	ESR2	34.545		TRUE	34.545			A8	632	GAPDH	18.604		TRUE	18.604
D9	632	ESR2	34.211		TRUE	34.211			A9	632	GAPDH	18.511		TRUE	18.511
D10	633	ESR2	33.635	x	FALSE		33.161	0.164049	A10	633	GAPDH	19.036		TRUE	19.036	18.968	0.119516	14.193		-0.8445	1.79564		0.202968		´+E2+cAMP+P4
D11	633	ESR2	33.045		TRUE	33.045			A11	633	GAPDH	19.038		TRUE	19.038
D12	633	ESR2	33.277		TRUE	33.277			A12	633	GAPDH	18.83		TRUE	18.83
E1	641	ESR2	34.892		TRUE	34.892	34.789	0.145664	B1	641	GAPDH	18.768		TRUE	18.768	18.8247	0.0491155	15.9643						ecEMT_4
E2	641	ESR2	33.479	x	FALSE				B2	641	GAPDH	18.855		TRUE	18.855
E3	641	ESR2	34.686		TRUE	34.686			B3	641	GAPDH	18.851		TRUE	18.851
E4	642	ESR2	34.101	x	FALSE		35.309	0.538815	B4	642	GAPDH	18.867		TRUE	18.867	18.772	0.0900056	16.537		1.4995	0.353676		0.546281		´+E2
E5	642	ESR2	34.928		TRUE	34.928			B5	642	GAPDH	18.761		TRUE	18.761
E6	642	ESR2	35.69		TRUE	35.69			B6	642	GAPDH	18.688		TRUE	18.688
D1	643	ESR2	34.293		TRUE	34.293	34.2395	0.0756604	A1	643	GAPDH	18.676		TRUE	18.676	18.695	0.043715	15.5445		0.507	0.703684		0.0873813		´+E2+cAMP+P4
D2	643	ESR2	33.538	x	FALSE				A2	643	GAPDH	18.745		TRUE	18.745
D3	643	ESR2	34.186		TRUE	34.186			A3	643	GAPDH	18.664		TRUE	18.664
D4	644	ESR2	33.171		TRUE	33.171	33.047	0.175362	A4	644	GAPDH	18.577		TRUE	18.577	18.5497	0.0275015	14.4973		-0.540167	1.45414		0.177506		´+E2+cAMP+P4+XAV939
D5	644	ESR2	36.329	x	FALSE				A5	644	GAPDH	18.522		TRUE	18.522
D6	644	ESR2	32.923		TRUE	32.923			A6	644	GAPDH	18.55		TRUE	18.55
D7	651	ESR2	33.126		TRUE	33.126	33.2485	0.173241	A7	651	GAPDH	17.659		TRUE	17.659	17.6493	0.0819288	15.5992						euEMT_5
D8	651	ESR2	33.371		TRUE	33.371			A8	651	GAPDH	17.563		TRUE	17.563
D9	651	ESR2	32.764	x	FALSE				A9	651	GAPDH	17.726		TRUE	17.726
D10	652	ESR2	33.43		TRUE	33.43	33.457	0.0381838	A10	652	GAPDH	17.174		TRUE	17.174	17.2213	0.0443772	16.2357		1.19817	0.435829		0.0585434		´+E2
D11	652	ESR2	33.484		TRUE	33.484			A11	652	GAPDH	17.262		TRUE	17.262
D12	652	ESR2	34.376	x	FALSE				A12	652	GAPDH	17.228		TRUE	17.228
E1	653	ESR2	33.261	x	FALSE		32.5165	0.0912168	B1	653	GAPDH	17.432		TRUE	17.432	17.395	0.0478226	15.1215		0.084	0.943438		0.102993		´+E2+cAMP+P4
E2	653	ESR2	32.452		TRUE	32.452			B2	653	GAPDH	17.412		TRUE	17.412
E3	653	ESR2	32.581		TRUE	32.581			B3	653	GAPDH	17.341		TRUE	17.341
E4	654	ESR2	34.354	x	FALSE		34.088	0.0169706	B4	654	GAPDH	17.679		TRUE	17.679	17.6277	0.0447363	16.4603		1.42283	0.372979		0.047847		´+E2+cAMP+P4+XAV939
E5	654	ESR2	34.076		TRUE	34.076			B5	654	GAPDH	17.607		TRUE	17.607
E6	654	ESR2	34.1		TRUE	34.1			B6	654	GAPDH	17.597		TRUE	17.597
D1	661	ESR2	35.692	x	FALSE		33.0825	0.632861	A1	661	GAPDH	18.533		TRUE	18.533	18.5277	0.0691544	14.5548						ecEMT_5
D2	661	ESR2	32.635		TRUE	32.635			A2	661	GAPDH	18.456		TRUE	18.456
D3	661	ESR2	33.53		TRUE	33.53			A3	661	GAPDH	18.594		TRUE	18.594
D4	662	ESR2	33.642		TRUE	33.642	33.519	0.173948	A4	662	GAPDH	17.813		TRUE	17.813	17.8253	0.0555368	15.6937		0.656167	0.634562		0.182599		´+E2
D5	662	ESR2	33.396		TRUE	33.396			A5	662	GAPDH	17.777		TRUE	17.777
D6	662	ESR2	33.046	x	FALSE				A6	662	GAPDH	17.886		TRUE	17.886
D7	663	ESR2	35.725		TRUE	35.725	35.8625	0.194454	A7	663	GAPDH	18.58		TRUE	18.58	18.5883	0.0111505	17.2742		2.23667	0.212176		0.194774		´+E2+cAMP+P4
D8	663	ESR2	33.439	x	FALSE				A8	663	GAPDH	18.601		TRUE	18.601
D9	663	ESR2	36		TRUE	36			A9	663	GAPDH	18.584		TRUE	18.584
D10	671	ESR2	34.492		TRUE	34.492	34.816	0.458205	A10	671	GAPDH	19.155		TRUE	19.155	19.1207	0.0309246	15.6953						euEMT_6
D11	671	ESR2	35.14		TRUE	35.14			A11	671	GAPDH	19.112		TRUE	19.112
D12	671	ESR2	35.876	x	FALSE				A12	671	GAPDH	19.095		TRUE	19.095
E1	672	ESR2	33.267	x	FALSE		34.715	0.241831	B1	672	GAPDH	18.656		TRUE	18.656	18.6713	0.0488399	16.0437		1.00617	0.497867		0.246713		´+E2
E2	672	ESR2	34.544		TRUE	34.544			B2	672	GAPDH	18.726		TRUE	18.726
E3	672	ESR2	34.886		TRUE	34.886			B3	672	GAPDH	18.632		TRUE	18.632
E4	673	ESR2	34.262		TRUE	34.262	34.1145	0.208597	B4	673	GAPDH	19.239		TRUE	19.239	19.1687	0.0628517	14.9458		-0.0916667	1.0656		0.21786		´+E2+cAMP+P4
E5	673	ESR2	33.967		TRUE	33.967			B5	673	GAPDH	19.149		TRUE	19.149
E6	673	ESR2	33.488	x	FALSE				B6	673	GAPDH	19.118		TRUE	19.118
D1	674	ESR2	32.123		TRUE	32.123	32.282	0.22486	A1	674	GAPDH	18.387		TRUE	18.387	18.426	0.0497293	13.856		-1.1815	2.26812		0.230293		´+E2+cAMP+P4+XAV939
D2	674	ESR2	32.441		TRUE	32.441			A2	674	GAPDH	18.482		TRUE	18.482
D3	674	ESR2	31.736	x	FALSE				A3	674	GAPDH	18.409		TRUE	18.409
D4	681	ESR2	33.487		TRUE	33.487	33.4225	0.0912168	A4	681	GAPDH	18.514		TRUE	18.514	18.5197	0.0656836	14.9028						ecEMT_6
D5	681	ESR2	33.358		TRUE	33.358			A5	681	GAPDH	18.588		TRUE	18.588
D6	681	ESR2	35.045	x	FALSE				A6	681	GAPDH	18.457		TRUE	18.457
D7	682	ESR2	35.208	x	FALSE		33.523	0.325269	A7	682	GAPDH	18.178		TRUE	18.178	18.1977	0.0244199	15.3253		0.287833	0.819131		0.326185		´+E2
D8	682	ESR2	33.293		TRUE	33.293			A8	682	GAPDH	18.225		TRUE	18.225
D9	682	ESR2	33.753		TRUE	33.753			A9	682	GAPDH	18.19		TRUE	18.19
D10	683	ESR2	32.222		TRUE	32.222	32.403	0.255973	A10	683	GAPDH	18.082		TRUE	18.082	18.076	0.0502693	14.327		-0.7105	1.63637		0.260862		´+E2+cAMP+P4
D11	683	ESR2	32.584		TRUE	32.584			A11	683	GAPDH	18.123		TRUE	18.123
D12	683	ESR2	33.123	x	FALSE				A12	683	GAPDH	18.023		TRUE	18.023
E1	684	ESR2	29.834		TRUE	29.834	29.758	0.10748	B1	684	GAPDH	17.987		TRUE	17.987	18.014	0.0260576	11.744		-3.2935	9.80488		0.110594		´+E2+cAMP+P4+XAV939
E2	684	ESR2	30.115	x	FALSE				B2	684	GAPDH	18.016		TRUE	18.016
E3	684	ESR2	29.682		TRUE	29.682			B3	684	GAPDH	18.039		TRUE	18.039
D1	711	ESR2	35.714		TRUE	35.714	36.19	0.673166	A1	711	GAPDH	19.548		TRUE	19.548	19.5177	0.033946	16.6723						euEMT_7
D2	711	ESR2	36.666		TRUE	36.666			A2	711	GAPDH	19.481		TRUE	19.481
D3	711	ESR2	34.321	x	FALSE				A3	711	GAPDH	19.524		TRUE	19.524
D4	712	ESR2	35.736		TRUE	35.736	35.664	0.101823	A4	712	GAPDH	18.629		TRUE	18.629	18.5993	0.0496622	17.0647		2.02717	0.245336		0.113289		´+E2
D5	712	ESR2	35.592		TRUE	35.592			A5	712	GAPDH	18.542		TRUE	18.542
D6	712	ESR2	36	x	FALSE				A6	712	GAPDH	18.627		TRUE	18.627
D7	713	ESR2	33.642	x	FALSE		33.054	0.00989949	A7	713	GAPDH	18.596		TRUE	18.596	18.6653	0.0750355	14.3887		-0.648833	1.5679		0.0756858		´+E2+cAMP+P4
D8	713	ESR2	33.061		TRUE	33.061			A8	713	GAPDH	18.655		TRUE	18.655
D9	713	ESR2	33.047		TRUE	33.047			A9	713	GAPDH	18.745		TRUE	18.745
D10	714	ESR2	35.898		TRUE	35.898	35.7665	0.185969	A10	714	GAPDH	18.856		TRUE	18.856	18.9467	0.0789261	16.8198		1.78233	0.290713		0.202024		´+E2+cAMP+P4+XAV939
D11	714	ESR2	35.635		TRUE	35.635			A11	714	GAPDH	19		TRUE	19
D12	714	ESR2	34.902	x	FALSE				A12	714	GAPDH	18.984		TRUE	18.984
E1	721	ESR2	33.825		TRUE	33.825	34.069	0.345068	B1	721	GAPDH	20.048		TRUE	20.048	20.259	0.235463	13.81						EMT_3
E2	721	ESR2	34.313		TRUE	34.313			B2	721	GAPDH	20.513		TRUE	20.513
E3	721	ESR2	35.676	x	FALSE				B3	721	GAPDH	20.216		TRUE	20.216
E4	722	ESR2	34.416		TRUE	34.416	34.711	0.417193	B4	722	GAPDH	20.346		TRUE	20.346	20.2647	0.174818	14.4463		-0.591167	1.50646		0.45234		´+E2
E5	722	ESR2	33.223	x	FALSE				B5	722	GAPDH	20.384		TRUE	20.384
E6	722	ESR2	35.006		TRUE	35.006			B6	722	GAPDH	20.064		TRUE	20.064
D1	723	ESR2	32.57		TRUE	32.57	32.736	0.234759	A1	723	GAPDH	19.115		TRUE	19.115	19.1637	0.047543	13.5723		-1.46517	2.76095		0.239525		´+E2+cAMP+P4
D2	723	ESR2	32.127	x	FALSE				A2	723	GAPDH	19.166		TRUE	19.166
D3	723	ESR2	32.902		TRUE	32.902			A3	723	GAPDH	19.21		TRUE	19.21
D4	724	ESR2	32.288		TRUE	32.288	32.303	0.0212132	A4	724	GAPDH	19.596		TRUE	19.596	19.6303	0.0302379	12.6727		-2.36483	5.15093		0.0369369		´+E2+cAMP+P4+XAV939
D5	724	ESR2	32.318		TRUE	32.318			A5	724	GAPDH	19.653		TRUE	19.653
D6	724	ESR2	33.245	x	FALSE				A6	724	GAPDH	19.642		TRUE	19.642

## Sheet: PGR_E2
Effects of P4 +- XAV939 on PGR expression
specific gene(s)									GAPDH
Well	cDNA	primer set	Ct	throw out	is nontext	logical test	Mean	Std. Dev.	Well	cDNA	primer	Ct	throw out	is nontext	logical test	Mean	Std. Dev.	ΔCt	ΔCt MeanGene internal control	ΔΔCt Reference (sample - Ctrl)	Fold change		StdDev				EMT endometrium of patient without endometriosis	euEMT eutopic endometrium of endometriosis patient	ecEMT ectopic endometrium of endometriosis patient
E4	511	PGR	24.255		TRUE	24.255	24.14	0.109914	A1	511	GAPDH	18.024		TRUE	18.024	18.0097	0.0126623		5.78927					EMT_1
E5	511	PGR	24.129		TRUE	24.129			A2	511	GAPDH	18.005		TRUE	18.005
E6	511	PGR	24.036		TRUE	24.036			A3	511	GAPDH	18		TRUE	18
E10	512	PGR	22.426		TRUE	22.426	22.3367	0.099143	A4	512	GAPDH	17.383		TRUE	17.383	17.3327	0.0811932	5.004		-0.785267	1.72341		0.128147		´+E2
E11	512	PGR	22.354		TRUE	22.354			A5	512	GAPDH	17.376		TRUE	17.376
E12	512	PGR	22.23		TRUE	22.23			A6	512	GAPDH	17.239		TRUE	17.239
F1	513	PGR	22.722		TRUE	22.722	22.7407	0.0349619	A7	513	GAPDH	17.121		TRUE	17.121	17.1437	0.0211975	5.597		-0.192267	1.14256		0.040886		´+E2+cAMP+P4
F2	513	PGR	22.719		TRUE	22.719			A8	513	GAPDH	17.163		TRUE	17.163												Threshold: 40
F3	513	PGR	22.781		TRUE	22.781			A9	513	GAPDH	17.147		TRUE	17.147
F4	521	PGR	37.512	x	FALSE		35.4425	0.788424	A10	521	GAPDH	18.011		TRUE	18.011	17.898	0.125455							ecEMT_4
F5	521	PGR	34.885		TRUE	34.885			A11	521	GAPDH	17.92		TRUE	17.92
F6	521	PGR	36		TRUE	36			A12	521	GAPDH	17.763		TRUE	17.763
F7	522	PGR	26.668		TRUE	26.668	26.6177	0.0690097	B1	522	GAPDH	17.366		TRUE	17.366	17.387	0.0416773	9.23067		3.4414	0.0920525		0.0806184		´+E2
F8	522	PGR	26.646		TRUE	26.646			B2	522	GAPDH	17.435		TRUE	17.435
F9	522	PGR	26.539		TRUE	26.539			B3	522	GAPDH	17.36		TRUE	17.36
F10	523	PGR	25.796		TRUE	25.796	25.782	0.0427551	B4	523	GAPDH	17.591		TRUE	17.591	17.5603	0.026727	8.22167		2.4324	0.185257		0.0504216		´+E2+cAMP+P4
F11	523	PGR	25.816		TRUE	25.816			B5	523	GAPDH	17.548		TRUE	17.548
F12	523	PGR	25.734		TRUE	25.734			B6	523	GAPDH	17.542		TRUE	17.542
E7	531	PGR	25.415		TRUE	25.415	25.4693	0.0492375	A1	531	GAPDH	17.446		TRUE	17.446	17.4937	0.0614356							ecEMT_5
E8	531	PGR	25.482		TRUE	25.482			A2	531	GAPDH	17.563		TRUE	17.563
E9	531	PGR	25.511		TRUE	25.511			A3	531	GAPDH	17.472		TRUE	17.472
E10	532	PGR	23.381		TRUE	23.381	23.2997	0.0820081	A4	532	GAPDH	18.019		TRUE	18.019	17.9533	0.0808723	5.34633		-0.442933	1.35937		0.115177		´+E2
E11	532	PGR	23.301		TRUE	23.301			A5	532	GAPDH	17.978		TRUE	17.978
E12	532	PGR	23.217		TRUE	23.217			A6	532	GAPDH	17.863		TRUE	17.863
F1	533	PGR	23.348		TRUE	23.348	23.3733	0.0340196	A7	533	GAPDH	17.325		TRUE	17.325	17.3137	0.0250067	6.05967		0.2704	0.82909		0.0422216		´+E2+cAMP+P4
F2	533	PGR	23.36		TRUE	23.36			A8	533	GAPDH	17.331		TRUE	17.331
F3	533	PGR	23.412		TRUE	23.412			A9	533	GAPDH	17.285		TRUE	17.285
F4	534	PGR	26.101		TRUE	26.101	26.1103	0.0349476	A10	534	GAPDH	17.288		TRUE	17.288	17.261	0.0583866	8.84933		3.06007	0.119902		0.0680466		´+E2+cAMP+P4+XAV939
F5	534	PGR	26.081		TRUE	26.081			A11	534	GAPDH	17.194		TRUE	17.194
F6	534	PGR	26.149		TRUE	26.149			A12	534	GAPDH	17.301		TRUE	17.301
F7	541	PGR	29.815		TRUE	29.815	29.8463	0.0320208	B1	541	GAPDH	18.534		TRUE	18.534	18.4807	0.0520513							euEMT_6
F8	541	PGR	29.845		TRUE	29.845			B2	541	GAPDH	18.478		TRUE	18.478
F9	541	PGR	29.879		TRUE	29.879			B3	541	GAPDH	18.43		TRUE	18.43
F10	542	PGR	24.487		TRUE	24.487	24.4463	0.0361156	B4	542	GAPDH	17.558		TRUE	17.558	17.5497	0.0688791	6.89667		1.1074	0.46413		0.0777732		´+E2
F11	542	PGR	24.418		TRUE	24.418			B5	542	GAPDH	17.614		TRUE	17.614
F12	542	PGR	24.434		TRUE	24.434			B6	542	GAPDH	17.477		TRUE	17.477
E7	543	PGR	24.265		TRUE	24.265	24.3707	0.101323	A1	543	GAPDH	17.897	x	FALSE		17.646	0.0353553	6.72467		0.9354	0.522897		0.107314		´+E2+cAMP+P4
E8	543	PGR	24.38		TRUE	24.38			A2	543	GAPDH	17.621		TRUE	17.621
E9	543	PGR	24.467		TRUE	24.467			A3	543	GAPDH	17.671		TRUE	17.671
E10	544	PGR	26.047		TRUE	26.047	26.0043	0.0446132	A4	544	GAPDH	18.507		TRUE	18.507	18.4753	0.0275379	7.529		1.73973	0.299425		0.0524277		´+E2+cAMP+P4+XAV939
E11	544	PGR	26.008		TRUE	26.008			A5	544	GAPDH	18.457		TRUE	18.457
E12	544	PGR	25.958		TRUE	25.958			A6	544	GAPDH	18.462		TRUE	18.462
F1	551	PGR	23.463		TRUE	23.463	23.505	0.0659394	A7	551	GAPDH	18.078		TRUE	18.078	18.115	0.0320468							ecEMT_6
F2	551	PGR	23.581		TRUE	23.581			A8	551	GAPDH	18.134		TRUE	18.134
F3	551	PGR	23.471		TRUE	23.471			A9	551	GAPDH	18.133		TRUE	18.133
F4	552	PGR	20.265		TRUE	20.265	20.2807	0.0136504	A10	552	GAPDH	17.198		TRUE	17.198	17.188	0.01249	3.09267		-2.6966	6.48272		0.0185023		´+E2
F5	552	PGR	20.29		TRUE	20.29			A11	552	GAPDH	17.192		TRUE	17.192
F6	552	PGR	20.287		TRUE	20.287			A12	552	GAPDH	17.174		TRUE	17.174
F7	553	PGR	22.624		TRUE	22.624	22.618	0.00953939	B1	553	GAPDH	17.978		TRUE	17.978	17.852	0.114293	4.766		-1.02327	2.03252		0.114691		´+E2+cAMP+P4
F8	553	PGR	22.623		TRUE	22.623			B2	553	GAPDH	17.823		TRUE	17.823
F9	553	PGR	22.607		TRUE	22.607			B3	553	GAPDH	17.755		TRUE	17.755
F10	554	PGR	23.042		TRUE	23.042	22.977	0.0595735	B4	554	GAPDH	18.037		TRUE	18.037	17.934	0.117512	5.043		-0.746267	1.67745		0.13175		´+E2+cAMP+P4+XAV939
F11	554	PGR	22.964		TRUE	22.964			B5	554	GAPDH	17.806		TRUE	17.806
F12	554	PGR	22.925		TRUE	22.925			B6	554	GAPDH	17.959		TRUE	17.959
E7	611	PGR	27.275		TRUE	27.275	27.2597	0.0133167	A1	611	GAPDH	19.58		TRUE	19.58	19.4367	0.140586	7.823						EMT_1
E8	611	PGR	27.253		TRUE	27.253			A2	611	GAPDH	19.299		TRUE	19.299
E9	611	PGR	27.251		TRUE	27.251			A3	611	GAPDH	19.431		TRUE	19.431
E10	612	PGR	24.882		TRUE	24.882	24.8733	0.069407	A4	612	GAPDH	18.898		TRUE	18.898	18.9087	0.0864947	5.96467		0.1754	0.885522		0.110899		´+E2
E11	612	PGR	24.938		TRUE	24.938			A5	612	GAPDH	19		TRUE	19
E12	612	PGR	24.8		TRUE	24.8			A6	612	GAPDH	18.828		TRUE	18.828
F1	613	PGR	25.754		TRUE	25.754	25.8673	0.1135	A7	613	GAPDH	19.07		TRUE	19.07	19.0863	0.0151767	6.781		0.991733	0.502873		0.114511		´+E2+cAMP+P4
F2	613	PGR	25.867		TRUE	25.867			A8	613	GAPDH	19.1		TRUE	19.1
F3	613	PGR	25.981		TRUE	25.981			A9	613	GAPDH	19.089		TRUE	19.089
F4	614	PGR	26.699		TRUE	26.699	26.666	0.077	A10	614	GAPDH	18.768		TRUE	18.768	18.6623	0.102647	8.00367		2.2144	0.215476		0.128317		´+E2+cAMP+P4+XAV939
F5	614	PGR	26.578		TRUE	26.578			A11	614	GAPDH	18.656		TRUE	18.656
F6	614	PGR	26.721		TRUE	26.721			A12	614	GAPDH	18.563		TRUE	18.563
F7	621	PGR	29.68		TRUE	29.68	29.859	0.163349	B1	621	GAPDH	19.075		TRUE	19.075	19.0817	0.0246847	10.7773						EMT_2
F8	621	PGR	29.897		TRUE	29.897			B2	621	GAPDH	19.109		TRUE	19.109
F9	621	PGR	30		TRUE	30			B3	621	GAPDH	19.061		TRUE	19.061
F10	622	PGR	27.22		TRUE	27.22	27.2357	0.0352184	B4	622	GAPDH	18.017		TRUE	18.017	18.0027	0.0214554	9.233		3.44373	0.0919037		0.0412391		´+E2
F11	622	PGR	27.276		TRUE	27.276			B5	622	GAPDH	18.013		TRUE	18.013
F12	622	PGR	27.211		TRUE	27.211			B6	622	GAPDH	17.978		TRUE	17.978
E7	623	PGR	24.343		TRUE	24.343	24.332	0.0272213	A1	623	GAPDH	19		TRUE	19	18.9047	0.122871	5.42733		-0.361933	1.28515		0.12585		´+E2+cAMP+P4
E8	623	PGR	24.352		TRUE	24.352			A2	623	GAPDH	18.766		TRUE	18.766
E9	623	PGR	24.301		TRUE	24.301			A3	623	GAPDH	18.948		TRUE	18.948
E10	631	PGR	26.113		TRUE	26.113	26.1413	0.042336	A4	631	GAPDH	18.344		TRUE	18.344	18.3623	0.0251462	7.779						EMT_3
E11	631	PGR	26.121		TRUE	26.121			A5	631	GAPDH	18.391		TRUE	18.391
E12	631	PGR	26.19		TRUE	26.19			A6	631	GAPDH	18.352		TRUE	18.352
F1	632	PGR	21.721	x	FALSE		22.15	0.019799	A7	632	GAPDH	18.455		TRUE	18.455	18.5233	0.0752618	3.62667		-2.1626	4.47721		0.0778224		´+E2
F2	632	PGR	22.136		TRUE	22.136			A8	632	GAPDH	18.604		TRUE	18.604
F3	632	PGR	22.164		TRUE	22.164			A9	632	GAPDH	18.511		TRUE	18.511
F4	633	PGR	23.359		TRUE	23.359	23.314	0.0415812	A10	633	GAPDH	19.036		TRUE	19.036	18.968	0.119516	4.346		-1.44327	2.71936		0.126542		´+E2+cAMP+P4
F5	633	PGR	23.306		TRUE	23.306			A11	633	GAPDH	19.038		TRUE	19.038
F6	633	PGR	23.277		TRUE	23.277			A12	633	GAPDH	18.83		TRUE	18.83
F7	641	PGR	36		TRUE	36	36.2865	0.405172	B1	641	GAPDH	18.768		TRUE	18.768	18.8247	0.0491155	17.4618						ecEMT_4
F8	641	PGR	36.573		TRUE	36.573			B2	641	GAPDH	18.855		TRUE	18.855
F9	641	PGR	34.546	x	FALSE				B3	641	GAPDH	18.851		TRUE	18.851
F10	642	PGR	25.073		TRUE	25.073	25.272	0.199502	B4	642	GAPDH	18.867		TRUE	18.867	18.772	0.0900056	6.5		0.710733	0.611009		0.218865		´+E2
F11	642	PGR	25.472		TRUE	25.472			B5	642	GAPDH	18.761		TRUE	18.761
F12	642	PGR	25.271		TRUE	25.271			B6	642	GAPDH	18.688		TRUE	18.688
E7	643	PGR	24.169		TRUE	24.169	24.1823	0.0140475	A1	643	GAPDH	18.676		TRUE	18.676	18.695	0.043715	5.48733		-0.301933	1.2328		0.0459166		´+E2+cAMP+P4
E8	643	PGR	24.197		TRUE	24.197			A2	643	GAPDH	18.745		TRUE	18.745
E9	643	PGR	24.181		TRUE	24.181			A3	643	GAPDH	18.664		TRUE	18.664
E10	644	PGR	27.757		TRUE	27.757	27.6877	0.112385	A4	644	GAPDH	18.577		TRUE	18.577	18.5497	0.0275015	9.138		3.34873	0.0981592		0.115701		´+E2+cAMP+P4+XAV939
E11	644	PGR	27.748		TRUE	27.748			A5	644	GAPDH	18.522		TRUE	18.522
E12	644	PGR	27.558		TRUE	27.558			A6	644	GAPDH	18.55		TRUE	18.55
E7	661	PGR	28.277		TRUE	28.277	28.2697	0.0375411	A1	661	GAPDH	18.533		TRUE	18.533	18.5277	0.0691544	9.742						ecEMT_5
E8	661	PGR	28.303		TRUE	28.303			A2	661	GAPDH	18.456		TRUE	18.456
E9	661	PGR	28.229		TRUE	28.229			A3	661	GAPDH	18.594		TRUE	18.594
E10	662	PGR	24.37		TRUE	24.37	24.2257	0.127775	A4	662	GAPDH	17.813		TRUE	17.813	17.8253	0.0555368	6.40033		0.611067	0.654712		0.139322		´+E2
E11	662	PGR	24.18		TRUE	24.18			A5	662	GAPDH	17.777		TRUE	17.777
E12	662	PGR	24.127		TRUE	24.127			A6	662	GAPDH	17.886		TRUE	17.886
F1	663	PGR	25.605		TRUE	25.605	25.6783	0.0960069	A7	663	GAPDH	18.58		TRUE	18.58	18.5883	0.0111505	7.09		1.30073	0.40592		0.0966523		´+E2+cAMP+P4
F2	663	PGR	25.787		TRUE	25.787			A8	663	GAPDH	18.601		TRUE	18.601
F3	663	PGR	25.643		TRUE	25.643			A9	663	GAPDH	18.584		TRUE	18.584
F4	671	PGR	25.341		TRUE	25.341	25.323	0.0190788	A10	671	GAPDH	19.155		TRUE	19.155	19.1207	0.0309246	6.20233						euEMT_6
F5	671	PGR	25.303		TRUE	25.303			A11	671	GAPDH	19.112		TRUE	19.112
F6	671	PGR	25.325		TRUE	25.325			A12	671	GAPDH	19.095		TRUE	19.095
F7	672	PGR	23.415		TRUE	23.415	23.4367	0.0623886	B1	672	GAPDH	18.656		TRUE	18.656	18.6713	0.0488399	4.76533		-1.02393	2.03346		0.0792317		´+E2
F8	672	PGR	23.507		TRUE	23.507			B2	672	GAPDH	18.726		TRUE	18.726
F9	672	PGR	23.388		TRUE	23.388			B3	672	GAPDH	18.632		TRUE	18.632
F10	673	PGR	24.747		TRUE	24.747	24.755	0.0643739	B4	673	GAPDH	19.239		TRUE	19.239	19.1687	0.0628517	5.58633		-0.202933	1.15104		0.0899685		´+E2+cAMP+P4
F11	673	PGR	24.823		TRUE	24.823			B5	673	GAPDH	19.149		TRUE	19.149
F12	673	PGR	24.695		TRUE	24.695			B6	673	GAPDH	19.118		TRUE	19.118
E7	674	PGR	24.103		TRUE	24.103	24.1717	0.0595007	A1	674	GAPDH	18.387		TRUE	18.387	18.426	0.0497293	5.74567		-0.0436	1.03068		0.0775457		´+E2+cAMP+P4+XAV939
E8	674	PGR	24.204		TRUE	24.204			A2	674	GAPDH	18.482		TRUE	18.482
E9	674	PGR	24.208		TRUE	24.208			A3	674	GAPDH	18.409		TRUE	18.409
E10	681	PGR	22.072		TRUE	22.072	22.0307	0.0473533	A4	681	GAPDH	18.514		TRUE	18.514	18.5197	0.0656836	3.511						ecEMT_6
E11	681	PGR	22.041		TRUE	22.041			A5	681	GAPDH	18.588		TRUE	18.588
E12	681	PGR	21.979		TRUE	21.979			A6	681	GAPDH	18.457		TRUE	18.457
F1	682	PGR	19.83		TRUE	19.83	19.9403	0.0957096	A7	682	GAPDH	18.178		TRUE	18.178	18.1977	0.0244199	1.74267		-4.0466	16.5252		0.0987758		´+E2
F2	682	PGR	20.001		TRUE	20.001			A8	682	GAPDH	18.225		TRUE	18.225
F3	682	PGR	19.99		TRUE	19.99			A9	682	GAPDH	18.19		TRUE	18.19
F4	683	PGR	22.068		TRUE	22.068	22.099	0.037027	A10	683	GAPDH	18.082		TRUE	18.082	18.076	0.0502693	4.023		-1.76627	3.40173		0.062434		´+E2+cAMP+P4
F5	683	PGR	22.14		TRUE	22.14			A11	683	GAPDH	18.123		TRUE	18.123
F6	683	PGR	22.089		TRUE	22.089			A12	683	GAPDH	18.023		TRUE	18.023
F7	684	PGR	21.524		TRUE	21.524	21.511	0.0439659	B1	684	GAPDH	17.987		TRUE	17.987	18.014	0.0260576	3.497		-2.29227	4.89825		0.0511077		´+E2+cAMP+P4+XAV939
F8	684	PGR	21.547		TRUE	21.547			B2	684	GAPDH	18.016		TRUE	18.016
F9	684	PGR	21.462		TRUE	21.462			B3	684	GAPDH	18.039		TRUE	18.039
F1	651	PGR	30.55		TRUE	30.55	30.7783	0.225074	A7	651	GAPDH	17.759		TRUE	17.759	17.8877	0.121327	12.8907						euEMT_5
F2	651	PGR	30.785		TRUE	30.785			A8	651	GAPDH	18		TRUE	18
F3	651	PGR	31		TRUE	31			A9	651	GAPDH	17.904		TRUE	17.904
F4	652	PGR	26.33		TRUE	26.33	26.305	0.0334515	A10	652	GAPDH	17.494		TRUE	17.494	17.416	0.110309	8.889		3.09973	0.116651		0.115269		´+E2
F5	652	PGR	26.267		TRUE	26.267			A11	652	GAPDH	17.338		TRUE	17.338
F6	652	PGR	26.318		TRUE	26.318			A12	652	GAPDH	18.2	x	FALSE
F7	653	PGR	26.921		TRUE	26.921	26.9115	0.013435	B1	653	GAPDH	17.648		TRUE	17.648	17.6737	0.0369369	9.23783		3.44857	0.0915963		0.0393044		´+E2+cAMP+P4
F8	653	PGR	26.395	x	FALSE				B2	653	GAPDH	17.716		TRUE	17.716
F9	653	PGR	26.902		TRUE	26.902			B3	653	GAPDH	17.657		TRUE	17.657
F10	654	PGR	30.302		TRUE	30.302	30.2097	0.116337	B4	654	GAPDH	18.081		TRUE	18.081	18.0573	0.15982	12.1523		6.36307	0.0121486		0.197678		´+E2+cAMP+P4+XAV939
F11	654	PGR	30.079		TRUE	30.079			B5	654	GAPDH	18.204		TRUE	18.204
F12	654	PGR	30.248		TRUE	30.248			B6	654	GAPDH	17.887		TRUE	17.887
E7	711	PGR	33	x	FALSE		32.668	0.0325269	A1	711	GAPDH	19.548		TRUE	19.548	19.5177	0.033946	13.1503						euEMT_7
E8	711	PGR	32.645		TRUE	32.645			A2	711	GAPDH	19.481		TRUE	19.481
E9	711	PGR	32.691		TRUE	32.691			A3	711	GAPDH	19.524		TRUE	19.524
E10	712	PGR	26.575		TRUE	26.575	26.6287	0.0474377	A4	712	GAPDH	18.629		TRUE	18.629	18.5993	0.0496622	8.02933		2.24007	0.211677		0.068678		´+E2
E11	712	PGR	26.665		TRUE	26.665			A5	712	GAPDH	18.542		TRUE	18.542
E12	712	PGR	26.646		TRUE	26.646			A6	712	GAPDH	18.627		TRUE	18.627
F1	713	PGR	27.486		TRUE	27.486	27.562	0.0802994	A7	713	GAPDH	18.596		TRUE	18.596	18.6653	0.0750355	8.89667		3.1074	0.116032		0.109901		´+E2+cAMP+P4
F2	713	PGR	27.554		TRUE	27.554			A8	713	GAPDH	18.655		TRUE	18.655
F3	713	PGR	27.646		TRUE	27.646			A9	713	GAPDH	18.745		TRUE	18.745
F4	714	PGR	28.331		TRUE	28.331	28.2973	0.0407717	A10	714	GAPDH	18.856		TRUE	18.856	18.9467	0.0789261	9.35067		3.5614	0.0847055		0.0888351		´+E2+cAMP+P4+XAV939
F5	714	PGR	28.252		TRUE	28.252			A11	714	GAPDH	19		TRUE	19
F6	714	PGR	28.309		TRUE	28.309			A12	714	GAPDH	18.984		TRUE	18.984
F7	721	PGR	28.578		TRUE	28.578	28.6173	0.0564388	B1	721	GAPDH	20.048		TRUE	20.048	20.259	0.235463	8.35833						EMT_3
F8	721	PGR	28.592		TRUE	28.592			B2	721	GAPDH	20.513		TRUE	20.513
F9	721	PGR	28.682		TRUE	28.682			B3	721	GAPDH	20.216		TRUE	20.216
F10	722	PGR	25.509		TRUE	25.509	25.3827	0.1095	B4	722	GAPDH	20.346		TRUE	20.346	20.2647	0.174818	5.118		-0.671267	1.59247		0.206281		´+E2
F11	722	PGR	25.315		TRUE	25.315			B5	722	GAPDH	20.384		TRUE	20.384
F12	722	PGR	25.324		TRUE	25.324			B6	722	GAPDH	20.064		TRUE	20.064
E7	723	PGR	25.195		TRUE	25.195	25.1997	0.0107858	A1	723	GAPDH	19.115		TRUE	19.115	19.1637	0.047543	6.036		0.246733	0.842803		0.0487511		´+E2+cAMP+P4
E8	723	PGR	25.212		TRUE	25.212			A2	723	GAPDH	19.166		TRUE	19.166
E9	723	PGR	25.192		TRUE	25.192			A3	723	GAPDH	19.21		TRUE	19.21
E10	724	PGR	26.403		TRUE	26.403	26.3647	0.0348186	A4	724	GAPDH	19.596		TRUE	19.596	19.6303	0.0302379	6.73433		0.945067	0.519406		0.0461158		´+E2+cAMP+P4+XAV939
E11	724	PGR	26.335		TRUE	26.335			A5	724	GAPDH	19.653		TRUE	19.653
E12	724	PGR	26.356		TRUE	26.356			A6	724	GAPDH	19.642		TRUE	19.642
